# Supplementary material for: SARS-CoV-2 escape from cytotoxic T cells during long-term COVID-19
Source: Nat Commun. 2023 Jan 10;14:149. doi: 10.1038/s41467-022-34033-x (PMC9831376; doi:10.1038/s41467-022-34033-x)
Supplement: Supplementary file 4 — Supplementary Data 1 [file 41467_2022_34033_MOESM4_ESM.xlsx]

## Sheet: SRA
accession	message	sample_name	sample_title	bioproject_accession	organism	collected_by	collection_date	geo_loc_name	host	host_disease	isolate	isolation_source	antiviral_treatment_agent	collection_device	collection_method	date_of_prior_antiviral_treat	date_of_prior_sars_cov_2_infection	date_of_sars_cov_2_vaccination	exposure_event	geo_loc_exposure	gisaid_accession	gisaid_virus_name	host_age	host_anatomical_material	host_anatomical_part	host_body_product	host_disease_outcome	host_health_state	host_recent_travel_loc	host_recent_travel_return_date	host_sex	host_specimen_voucher	host_subject_id	lat_lon	passage_method	passage_number	prior_sars_cov_2_antiviral_treat	prior_sars_cov_2_infection	prior_sars_cov_2_vaccination	purpose_of_sampling	purpose_of_sequencing	sars_cov_2_diag_gene_name_1	sars_cov_2_diag_gene_name_2	sars_cov_2_diag_pcr_ct_value_1	sars_cov_2_diag_pcr_ct_value_2	sequenced_by	vaccine_received	virus_isolate_of_prior_infection	description
SAMN20349547	Successfully loaded	30579S			Severe acute respiratory syndrome coronavirus 2	Smorodintsev Research Institute of Influenza	2020-08-17	Russia: Saint Petersburg	Homo sapiens	COVID-19	Missing	nasopharyngeal swab		swab						Russia	EPI_ISL_3029842	hCoV-19/Russia/SPE-RII-30579S/2020	47		nasopharynx		recovery				female															Smorodintsev Research Institute of Influenza
SAMN20349548	Successfully loaded	30769S			Severe acute respiratory syndrome coronavirus 2	Smorodintsev Research Institute of Influenza	2020-08-20	Russia: Saint Petersburg	Homo sapiens	COVID-19	Missing	nasopharyngeal swab		swab						Russia	EPI_ISL_596228	hCoV-19/Russia/SPE-RII-30769S/2020	47		nasopharynx		recovery				female															Smorodintsev Research Institute of Influenza
SAMN20349549	Successfully loaded	23680S			Severe acute respiratory syndrome coronavirus 2	Smorodintsev Research Institute of Influenza	2021-01-19	Russia: Saint Petersburg	Homo sapiens	COVID-19	Missing	nasopharyngeal swab		swab						Russia	EPI_ISL_1039159	hCoV-19/Russia/SPE-RII-23680S/2021	47		nasopharynx		recovery				female															Smorodintsev Research Institute of Influenza
SAMN20349550	Successfully loaded	22612-1S			Severe acute respiratory syndrome coronavirus 2	Smorodintsev Research Institute of Influenza	2021-01-11	Russia: Saint Petersburg	Homo sapiens	COVID-19	Missing	nasopharyngeal swab		swab						Russia	EPI_ISL_1372287	hCoV-19/Russia/SPE-RII-22612-1S/2021	47		nasopharynx		recovery				female															Smorodintsev Research Institute of Influenza
SAMN20349551	Successfully loaded	24160S			Severe acute respiratory syndrome coronavirus 2	Smorodintsev Research Institute of Influenza	2021-01-22	Russia: Saint Petersburg	Homo sapiens	COVID-19	Missing	nasopharyngeal swab		swab						Russia	EPI_ISL_1372288	hCoV-19/Russia/SPE-RII-24160S/2021	47		nasopharynx		recovery				female															Smorodintsev Research Institute of Influenza
SAMN20349552	Successfully loaded	27064S			Severe acute respiratory syndrome coronavirus 2	Smorodintsev Research Institute of Influenza	2021-02-19	Russia: Saint Petersburg	Homo sapiens	COVID-19	Missing	nasopharyngeal swab		swab						Russia	EPI_ISL_3029841	hCoV-19/Russia/SPE-RII-27064S/2021	48		nasopharynx		recovery				female															Smorodintsev Research Institute of Influenza
SAMN20349553	Successfully loaded	FFPE_A			Severe acute respiratory syndrome coronavirus 2	Smorodintsev Research Institute of Influenza	2020-05-03	Russia: Saint Petersburg	Homo sapiens	COVID-19	Missing	lung								Russia			67		lung		death																			Smorodintsev Research Institute of Influenza

## Sheet: GISAID - patient S
Virus name	Accession ID	Collection date	Location	Host	Additional location information	Sampling strategy	Gender	Patient age	Patient status	Last vaccinated	Passage	Specimen	Additional host information	Lineage	Clade	AA Substitutions
hCoV-19/Russia/SPE-RII-23680S/2021	EPI_ISL_1039159	2021-01-19	Europe / Russia / Saint Petersburg / Saint Petersburg	Human			Female	47	unknown		Original	Oropharyngeal swab		B.1.1.309	GR	(Spike_G142del,NSP2_A411V,Spike_S50L,NS8_Q18stop,N_P6T,N_R203K,NSP3_T504P,M_L129R,E_S6L,NS7b_I2M,Spike_Y144del,NSP3_D821N,E_F26L,NSP3_T1456I,Spike_G476S,NSP15_P205L,NSP7_V58G,NSP12_N158S,NSP4_V315I,N_G204R,Spike_V143del,Spike_D737G,NSP12_P323L,Spike_D614G,NSP6_L37F,Spike_T470N,Spike_L141del,NSP4_T295I)
hCoV-19/Russia/SPE-RII-22612-1S/2021	EPI_ISL_1372287	2021-01-11	Europe / Russia / Saint Petersburg / Saint Petersburg	Human			Female	47	Hospitalized		Original	Nasopharyngeal swab		B.1.1.309	GR	(NSP2_A411V,Spike_G142del,Spike_S50L,NS8_Q18stop,N_R203K,N_P6T,NSP3_T504P,M_L129R,NS7b_I2M,Spike_Y144del,NSP3_D821N,NSP3_T1456I,NSP15_P205L,NSP7_V58G,NSP12_N158S,NSP4_V315I,N_G204R,Spike_V143del,Spike_D737G,NSP12_P323L,Spike_D614G,NSP6_L37F,Spike_R273S,Spike_L141del,NSP4_T295I)
hCoV-19/Russia/SPE-RII-24160S/2021	EPI_ISL_1372288	2021-01-22	Europe / Russia / Saint Petersburg / Saint Petersburg	Human			Female	47	Hospitalized		Original	Nasopharyngeal swab		B.1.1.309	GR	(Spike_G142del,NSP2_A411V,Spike_S50L,NS8_Q18stop,N_P6T,N_R203K,NSP3_T504P,M_L129R,E_S6L,NS7b_I2M,Spike_Y144del,Spike_N440K,NSP3_D821N,E_F26L,NSP3_T1456I,Spike_G476S,NSP7_V58G,NSP15_P205L,NSP12_N158S,NSP4_V315I,N_G204R,Spike_V143del,Spike_D737G,NSP12_P323L,Spike_D614G,NSP6_L37F,Spike_L452R,Spike_T470N,Spike_R273S,Spike_L141del,NSP4_T295I)
hCoV-19/Russia/SPE-RII-27064S/2021	EPI_ISL_3029841	2021-02-19	Europe / Russia / Saint Petersburg / Saint Petersburg	Human			Female	48	unknown		Original	Nasopharyngeal swab		B.1.1.57	GR	(NSP2_A411V,Spike_G142del,Spike_S50L,NSP7_V58G,NSP15_P205L,N_P6T,N_R203K,N_G204R,NSP3_T504P,Spike_V143del,Spike_D737G,E_S6L,Spike_D614G,Spike_Y144del,NSP6_L37F,Spike_L141del,NSP4_T295I)
hCoV-19/Russia/SPE-RII-30579S/2020	EPI_ISL_3029842	2020-08-17	Europe / Russia / Saint Petersburg / Saint Petersburg	Human			Female	47	unknown		Original	Nasopharyngeal swab		B.1.1.407	GR	(NSP3_D821N,Spike_G142del,Spike_S50L,NS8_Q18stop,NSP7_V58G,N_R203K,NSP4_V315I,N_G204R,Spike_V143del,Spike_D737G,NSP12_P323L,Spike_D614G,NS7b_I2M,Spike_Y144del,Spike_L141del,NSP4_T295I)
hCoV-19/Russia/SPE-RII-30769S/2020	EPI_ISL_596228	2020-08-20	Europe / Russia / Saint Petersburg	Human			Female	47	Hospitalized		Original	Nasopharyngeal swab		B.1.1.298	GR	(Spike_H69del,NSP3_T504A,NSP3_D821N,Spike_G142del,Spike_S50L,N_R195G,NS8_Q18stop,NSP7_V58G,N_R203K,NSP4_V315I,N_G204R,Spike_Y453F,Spike_V70del,Spike_V143del,Spike_D737G,NSP12_P323L,Spike_D614G,NS7b_I2M,Spike_Y144del,Spike_T470N,Spike_L141del,NSP4_T295I)
hCoV-19/Russia/SPE-RII-FFPE-A/2020	EPI_ISL_15306057	2020-05-03	Europe / Russia / Saint Petersburg / Saint Petersburg	Human			Female	67	Deceased		Original	Lung		Unassigned	GR	(Spike_D614G, N_G204R, N_R203K)

## Sheet: GISAID - All
Virus name	Accession ШВ	Collected	Originating laboratory	Submitting laboratory	Authors
Afghanistan/IMB07956/2020	EPI_ISL_1034760	2020-06-06	Bundeswehr Institute of Microbiology	Bundeswehr Institute of Microbiology	Markus Antwerpen et al
Afghanistan/IMB07958/2020	EPI_ISL_1000998	2020-06-13	Bundeswehr Institute of Microbiology	Bundeswehr Institute of Microbiology	Markus Antwerpen et al
Afghanistan/IMB07960/2020	EPI_ISL_1000999	2020-06-07	Bundeswehr Institute of Microbiology	Bundeswehr Institute of Microbiology	Markus Antwerpen et al
Afghanistan/IMB07962/2020	EPI_ISL_1001000	2020-06-02	Bundeswehr Institute of Microbiology	Bundeswehr Institute of Microbiology	Markus Antwerpen et al
Afghanistan/IMB07964/2020	EPI_ISL_1001001	2020-05-30	Bundeswehr Institute of Microbiology	Bundeswehr Institute of Microbiology	Markus Antwerpen et al
Afghanistan/IMB07966/2020	EPI_ISL_1001002	2020-05-30	Bundeswehr Institute of Microbiology	Bundeswehr Institute of Microbiology	Markus Antwerpen et al
Afghanistan/IMB07968/2020	EPI_ISL_1001003	2020-06-15	Bundeswehr Institute of Microbiology	Bundeswehr Institute of Microbiology	Markus Antwerpen et al
Afghanistan/IMB07970/2020	EPI_ISL_1001004	2020-06-13	Bundeswehr Institute of Microbiology	Bundeswehr Institute of Microbiology	Markus Antwerpen et al
Afghanistan/IMB15483/2021	EPI_ISL_1046791	2021-01-21	Bundeswehr Institute of Microbiology	Bundeswehr Institute of Microbiology	Markus Antwerpen et al
Afghanistan/IMB15484/2021	EPI_ISL_1046792	2021-01-21	Bundeswehr Institute of Microbiology	Bundeswehr Institute of Microbiology	Markus Antwerpen et al
Afghanistan/IMB15485/2021	EPI_ISL_1034755	2021-01-21	Bundeswehr Institute of Microbiology	Bundeswehr Institute of Microbiology	Markus Antwerpen et al
Afghanistan/IMB15486/2021	EPI_ISL_1046793	2021-01-21	Bundeswehr Institute of Microbiology	Bundeswehr Institute of Microbiology	Markus Antwerpen et al
Afghanistan/IMB15487/2021	EPI_ISL_1034756	2021-01-21	Bundeswehr Institute of Microbiology	Bundeswehr Institute of Microbiology	Markus Antwerpen et al
Afghanistan/IMB15488/2021	EPI_ISL_1034757	2021-01-21	Bundeswehr Institute of Microbiology	Bundeswehr Institute of Microbiology	Markus Antwerpen et al
Afghanistan/IMB15490/2021	EPI_ISL_1034758	2021-01-21	Bundeswehr Institute of Microbiology	Bundeswehr Institute of Microbiology	Markus Antwerpen et al
Afghanistan/IMB15491/2021	EPI_ISL_1034759	2021-01-21	Bundeswehr Institute of Microbiology	Bundeswehr Institute of Microbiology	Markus Antwerpen et al
Albania/210901047/2021	EPI_ISL_1299856	2021-01-21	Unit of lab surveillance of viral emerging diseases, National Lab of Influenza	Respiratory Virus Unit, National Infection Service, Public Health England	PHE Covid Sequencing Team et al
Albania/210901048/2021	EPI_ISL_1299857	2021-01-30	Unit of lab surveillance of viral emerging diseases, National Lab of Influenza	Respiratory Virus Unit, National Infection Service, Public Health England	PHE Covid Sequencing Team et al
Albania/210901049/2021	EPI_ISL_1299858	2021-01-31	Unit of lab surveillance of viral emerging diseases, National Lab of Influenza	Respiratory Virus Unit, National Infection Service, Public Health England	PHE Covid Sequencing Team et al
Albania/210901050/2021	EPI_ISL_1299859	2021-01-28	Unit of lab surveillance of viral emerging diseases, National Lab of Influenza	Respiratory Virus Unit, National Infection Service, Public Health England	PHE Covid Sequencing Team et al
Albania/210901051/2021	EPI_ISL_1299860	2021-01-28	Unit of lab surveillance of viral emerging diseases, National Lab of Influenza	Respiratory Virus Unit, National Infection Service, Public Health England	PHE Covid Sequencing Team et al
Albania/210901052/2021	EPI_ISL_1299861	2021-03-01	Unit of lab surveillance of viral emerging diseases, National Lab of Influenza	Respiratory Virus Unit, National Infection Service, Public Health England	PHE Covid Sequencing Team et al
Albania/210901053/2020	EPI_ISL_1299862	2020-12-10	Unit of lab surveillance of viral emerging diseases, National Lab of Influenza	Respiratory Virus Unit, National Infection Service, Public Health England	PHE Covid Sequencing Team et al
Albania/210901054/2020	EPI_ISL_1299863	2020-12-10	Unit of lab surveillance of viral emerging diseases, National Lab of Influenza	Respiratory Virus Unit, National Infection Service, Public Health England	PHE Covid Sequencing Team et al
Albania/210901055/2020	EPI_ISL_1299864	2020-12-14	Unit of lab surveillance of viral emerging diseases, National Lab of Influenza	Respiratory Virus Unit, National Infection Service, Public Health England	PHE Covid Sequencing Team et al
Albania/210901056/2020	EPI_ISL_1299865	2020-12-30	Unit of lab surveillance of viral emerging diseases, National Lab of Influenza	Respiratory Virus Unit, National Infection Service, Public Health England	PHE Covid Sequencing Team et al
Albania/210901057/2020	EPI_ISL_1299866	2020-12-30	Unit of lab surveillance of viral emerging diseases, National Lab of Influenza	Respiratory Virus Unit, National Infection Service, Public Health England	PHE Covid Sequencing Team et al
Albania/210901058/2020	EPI_ISL_1299867	2020-12-30	Unit of lab surveillance of viral emerging diseases, National Lab of Influenza	Respiratory Virus Unit, National Infection Service, Public Health England	PHE Covid Sequencing Team et al
Albania/210901059/2021	EPI_ISL_1299868	2021-01-06	Unit of lab surveillance of viral emerging diseases, National Lab of Influenza	Respiratory Virus Unit, National Infection Service, Public Health England	PHE Covid Sequencing Team et al
Albania/210901061/2021	EPI_ISL_1299869	2021-01-07	Unit of lab surveillance of viral emerging diseases, National Lab of Influenza	Respiratory Virus Unit, National Infection Service, Public Health England	PHE Covid Sequencing Team et al
Albania/210901062/2021	EPI_ISL_1299870	2021-01-08	Unit of lab surveillance of viral emerging diseases, National Lab of Influenza	Respiratory Virus Unit, National Infection Service, Public Health England	PHE Covid Sequencing Team et al
Albania/210901063/2021	EPI_ISL_1299871	2021-03-08	Unit of lab surveillance of viral emerging diseases, National Lab of Influenza	Respiratory Virus Unit, National Infection Service, Public Health England	PHE Covid Sequencing Team et al
Albania/210901064/2021	EPI_ISL_1299872	2021-01-11	Unit of lab surveillance of viral emerging diseases, National Lab of Influenza	Respiratory Virus Unit, National Infection Service, Public Health England	PHE Covid Sequencing Team et al
Albania/210901065/2021	EPI_ISL_1299873	2021-01-12	Unit of lab surveillance of viral emerging diseases, National Lab of Influenza	Respiratory Virus Unit, National Infection Service, Public Health England	PHE Covid Sequencing Team et al
Albania/210901066/2021	EPI_ISL_1299874	2021-01-12	Unit of lab surveillance of viral emerging diseases, National Lab of Influenza	Respiratory Virus Unit, National Infection Service, Public Health England	PHE Covid Sequencing Team et al
Albania/210901068/2021	EPI_ISL_1299875	2021-01-16	Unit of lab surveillance of viral emerging diseases, National Lab of Influenza	Respiratory Virus Unit, National Infection Service, Public Health England	PHE Covid Sequencing Team et al
Albania/210901070/2021	EPI_ISL_1299876	2021-01-21	Unit of lab surveillance of viral emerging diseases, National Lab of Influenza	Respiratory Virus Unit, National Infection Service, Public Health England	PHE Covid Sequencing Team et al
Albania/210901071/2021	EPI_ISL_1299877	2021-01-21	Unit of lab surveillance of viral emerging diseases, National Lab of Influenza	Respiratory Virus Unit, National Infection Service, Public Health England	PHE Covid Sequencing Team et al
Albania/210901072/2021	EPI_ISL_1299878	2021-01-23	Unit of lab surveillance of viral emerging diseases, National Lab of Influenza	Respiratory Virus Unit, National Infection Service, Public Health England	PHE Covid Sequencing Team et al
Albania/210901073/2021	EPI_ISL_1299879	2021-01-25	Unit of lab surveillance of viral emerging diseases, National Lab of Influenza	Respiratory Virus Unit, National Infection Service, Public Health England	PHE Covid Sequencing Team et al
Albania/210901074/2021	EPI_ISL_1299880	2021-01-25	Unit of lab surveillance of viral emerging diseases, National Lab of Influenza	Respiratory Virus Unit, National Infection Service, Public Health England	PHE Covid Sequencing Team et al
Albania/210901075/2021	EPI_ISL_1299881	2021-01-27	Unit of lab surveillance of viral emerging diseases, National Lab of Influenza	Respiratory Virus Unit, National Infection Service, Public Health England	PHE Covid Sequencing Team et al
Albania/210901076/2021	EPI_ISL_1299882	2021-01-29	Unit of lab surveillance of viral emerging diseases, National Lab of Influenza	Respiratory Virus Unit, National Infection Service, Public Health England	PHE Covid Sequencing Team et al
Albania/210901077/2021	EPI_ISL_1299883	2021-01-29	Unit of lab surveillance of viral emerging diseases, National Lab of Influenza	Respiratory Virus Unit, National Infection Service, Public Health England	PHE Covid Sequencing Team et al
Albania/211060667/2021	EPI_ISL_1299884	2021-03-11	Unit of lab surveillance of viral emerging diseases, National Lab of Influenza	Respiratory Virus Unit, National Infection Service, Public Health England	PHE Covid Sequencing Team et al
Albania/Cento-30536457/2020	EPI_ISL_815257	2020-09-05	Centogene	Centogene	Peter Bauer et al
Algeria/G0638_2264/2020	EPI_ISL_418241	2020-03-02	NIC Viral Respiratory Unit - Institut Pasteur of Algeria	National Reference Center for Viruses of Respiratory Infections, Institut Pasteur, Paris	Mélanie Albert et al
Algeria/G0640_2265/2020	EPI_ISL_418242	2020-03-08	NIC Viral Respiratory Unit - Institut Pasteur of Algeria	National Reference Center for Viruses of Respiratory Infections, Institut Pasteur, Paris	Mélanie Albert et al
Algeria/G0860_2262/2020	EPI_ISL_420037	2020-03-02	NIC Viral Respiratory Unit - Institut Pasteur of Algeria	National Reference Center for Viruses of Respiratory Infections, Institut Pasteur, Paris	Mélanie Albert et al
Algeria/G33030-8855/2020	EPI_ISL_766868	2020-06	NIC Viral Respiratory Unit - Institut Pasteur of Algeria	National Reference Center for Viruses of Respiratory Infections, Institut Pasteur, Paris	Mélanie Albert et al
Algeria/G35014-8856/2020	EPI_ISL_766869	2020-06-09	NIC Viral Respiratory Unit - Institut Pasteur of Algeria	National Reference Center for Viruses of Respiratory Infections, Institut Pasteur, Paris	Mélanie Albert et al
Algeria/G35081-8858/2020	EPI_ISL_766870	2020-06-15	NIC Viral Respiratory Unit - Institut Pasteur of Algeria	National Reference Center for Viruses of Respiratory Infections, Institut Pasteur, Paris	Mélanie Albert et al
Algeria/G35155-8850/2020	EPI_ISL_766864	2020-07-15	NIC Viral Respiratory Unit - Institut Pasteur of Algeria	National Reference Center for Viruses of Respiratory Infections, Institut Pasteur, Paris	Mélanie Albert et al
Algeria/G37138-8854/2020	EPI_ISL_766867	2020-06-18	NIC Viral Respiratory Unit - Institut Pasteur of Algeria	National Reference Center for Viruses of Respiratory Infections, Institut Pasteur, Paris	Mélanie Albert et al
Algeria/G37308-8864/2020	EPI_ISL_766875	2020-06-17	NIC Viral Respiratory Unit - Institut Pasteur of Algeria	National Reference Center for Viruses of Respiratory Infections, Institut Pasteur, Paris	Mélanie Albert et al
Algeria/G37318-8849/2020	EPI_ISL_766863	2020-06-15	NIC Viral Respiratory Unit - Institut Pasteur of Algeria	National Reference Center for Viruses of Respiratory Infections, Institut Pasteur, Paris	Mélanie Albert et al
Algeria/G38029-8861/2020	EPI_ISL_766872	2020-06-19	NIC Viral Respiratory Unit - Institut Pasteur of Algeria	National Reference Center for Viruses of Respiratory Infections, Institut Pasteur, Paris	Mélanie Albert et al
Algeria/G38218-8852/2020	EPI_ISL_766865	2020-06-19	NIC Viral Respiratory Unit - Institut Pasteur of Algeria	National Reference Center for Viruses of Respiratory Infections, Institut Pasteur, Paris	Mélanie Albert et al
Algeria/G38599-8859/2020	EPI_ISL_766871	2020-06-20	NIC Viral Respiratory Unit - Institut Pasteur of Algeria	National Reference Center for Viruses of Respiratory Infections, Institut Pasteur, Paris	Mélanie Albert et al
Algeria/G38882-8853/2020	EPI_ISL_766866	2020-06-20	NIC Viral Respiratory Unit - Institut Pasteur of Algeria	National Reference Center for Viruses of Respiratory Infections, Institut Pasteur, Paris	Mélanie Albert et al
Algeria/G40009-8862/2020	EPI_ISL_766873	2020-06-22	NIC Viral Respiratory Unit - Institut Pasteur of Algeria	National Reference Center for Viruses of Respiratory Infections, Institut Pasteur, Paris	Mélanie Albert et al
Algeria/G41498-8846/2020	EPI_ISL_766861	2020-06-29	NIC Viral Respiratory Unit - Institut Pasteur of Algeria	National Reference Center for Viruses of Respiratory Infections, Institut Pasteur, Paris	Mélanie Albert et al
Algeria/G42452-8847/2020	EPI_ISL_766862	2020-06-24	NIC Viral Respiratory Unit - Institut Pasteur of Algeria	National Reference Center for Viruses of Respiratory Infections, Institut Pasteur, Paris	Mélanie Albert et al
Algeria/G43521-8863/2020	EPI_ISL_766874	2020-06-21	NIC Viral Respiratory Unit - Institut Pasteur of Algeria	National Reference Center for Viruses of Respiratory Infections, Institut Pasteur, Paris	Mélanie Albert et al
Andorra/202552/2020	EPI_ISL_539496	2020-03-13	Hospital Nostra Senyora de Meritxell	Instituto de Salud Carlos III	Iglesias-Caballero et al
Angola/KRISP-K009571/2021	EPI_ISL_1545272	2021-01-23	Instituto Nacional de Investigação em Saúde	KRISP, KZN Research Innovation and Sequencing Platform	Morais J et al
Angola/KRISP-K009666/2021	EPI_ISL_1545273	2021-01-23	Instituto Nacional de Investigação em Saúde	KRISP, KZN Research Innovation and Sequencing Platform	Morais J et al
Angola/KRISP-K009667/2021	EPI_ISL_1545274	2021-01-23	Instituto Nacional de Investigação em Saúde	KRISP, KZN Research Innovation and Sequencing Platform	Morais J et al
Angola/KRISP-K009668/2021	EPI_ISL_1545275	2021-01-23	Instituto Nacional de Investigação em Saúde	KRISP, KZN Research Innovation and Sequencing Platform	Morais J et al
Angola/KRISP-K009669/2021	EPI_ISL_1545276	2021-01-23	Instituto Nacional de Investigação em Saúde	KRISP, KZN Research Innovation and Sequencing Platform	Morais J et al
Angola/KRISP-K009670/2021	EPI_ISL_1545277	2021-01-23	Instituto Nacional de Investigação em Saúde	KRISP, KZN Research Innovation and Sequencing Platform	Morais J et al
Angola/KRISP-K009671/2021	EPI_ISL_1545278	2021-01-23	Instituto Nacional de Investigação em Saúde	KRISP, KZN Research Innovation and Sequencing Platform	Morais J et al
Angola/KRISP-K009678/2021	EPI_ISL_1545279	2021-01-23	Instituto Nacional de Investigação em Saúde	KRISP, KZN Research Innovation and Sequencing Platform	Morais J et al
Angola/KRISP-K009679/2021	EPI_ISL_1545280	2021-01-23	Instituto Nacional de Investigação em Saúde	KRISP, KZN Research Innovation and Sequencing Platform	Morais J et al
Angola/KRISP-K009681/2021	EPI_ISL_1545281	2021-01-23	Instituto Nacional de Investigação em Saúde	KRISP, KZN Research Innovation and Sequencing Platform	Morais J et al
Angola/KRISP-K009682/2021	EPI_ISL_1347878	2021-01-15	Instituto Nacional de Investigação em Saúde	KRISP, KZN Research Innovation and Sequencing Platform	Morais J et al
Angola/KRISP-K009683/2021	EPI_ISL_1347879	2021-01-15	Instituto Nacional de Investigação em Saúde	KRISP, KZN Research Innovation and Sequencing Platform	Morais J et al
Angola/KRISP-K009684/2021	EPI_ISL_1347880	2021-01-15	Instituto Nacional de Investigação em Saúde	KRISP, KZN Research Innovation and Sequencing Platform	Morais J et al
Angola/KRISP-K009685/2021	EPI_ISL_1347881	2021-01-14	Instituto Nacional de Investigação em Saúde	KRISP, KZN Research Innovation and Sequencing Platform	Morais J et al
Angola/KRISP-K009688/2021	EPI_ISL_1347882	2021-01-14	Instituto Nacional de Investigação em Saúde	KRISP, KZN Research Innovation and Sequencing Platform	Morais J et al
Angola/KRISP-K009689/2021	EPI_ISL_1347883	2021-01-12	Instituto Nacional de Investigação em Saúde	KRISP, KZN Research Innovation and Sequencing Platform	Morais J et al
Angola/KRISP-K009690/2021	EPI_ISL_1347884	2021-01-15	Instituto Nacional de Investigação em Saúde	KRISP, KZN Research Innovation and Sequencing Platform	Morais J et al
Angola/KRISP-K009691/2021	EPI_ISL_1347885	2021-01-15	Instituto Nacional de Investigação em Saúde	KRISP, KZN Research Innovation and Sequencing Platform	Morais J et al
Angola/KRISP-K009693/2021	EPI_ISL_1347886	2021-01-15	Instituto Nacional de Investigação em Saúde	KRISP, KZN Research Innovation and Sequencing Platform	Morais J et al
Angola/KRISP-K009694/2021	EPI_ISL_1347887	2021-01-16	Instituto Nacional de Investigação em Saúde	KRISP, KZN Research Innovation and Sequencing Platform	Morais J et al
Angola/KRISP-K009695/2021	EPI_ISL_1347888	2021-01-14	Instituto Nacional de Investigação em Saúde	KRISP, KZN Research Innovation and Sequencing Platform	Morais J et al
Angola/KRISP-K009696/2021	EPI_ISL_1347889	2021-01-12	Instituto Nacional de Investigação em Saúde	KRISP, KZN Research Innovation and Sequencing Platform	Morais J et al
Angola/KRISP-K009697/2021	EPI_ISL_1347890	2021-01-12	Instituto Nacional de Investigação em Saúde	KRISP, KZN Research Innovation and Sequencing Platform	Morais J et al
Angola/KRISP-K009698/2021	EPI_ISL_1347891	2021-01-12	Instituto Nacional de Investigação em Saúde	KRISP, KZN Research Innovation and Sequencing Platform	Morais J et al
Angola/KRISP-K009700/2021	EPI_ISL_1347892	2021-01-09	Instituto Nacional de Investigação em Saúde	KRISP, KZN Research Innovation and Sequencing Platform	Morais J et al
Angola/KRISP-K009701/2021	EPI_ISL_1347893	2021-01-09	Instituto Nacional de Investigação em Saúde	KRISP, KZN Research Innovation and Sequencing Platform	Morais J et al
Angola/KRISP-K009702/2021	EPI_ISL_1347894	2021-01-09	Instituto Nacional de Investigação em Saúde	KRISP, KZN Research Innovation and Sequencing Platform	Morais J et al
Angola/KRISP-K009703/2021	EPI_ISL_1347895	2021-01-13	Instituto Nacional de Investigação em Saúde	KRISP, KZN Research Innovation and Sequencing Platform	Morais J et al
Angola/KRISP-K009705/2020	EPI_ISL_1347896	2020-06-26	Instituto Nacional de Investigação em Saúde	KRISP, KZN Research Innovation and Sequencing Platform	Morais J et al
Angola/KRISP-K009706/2020	EPI_ISL_1347897	2020-06-26	Instituto Nacional de Investigação em Saúde	KRISP, KZN Research Innovation and Sequencing Platform	Morais J et al
Angola/KRISP-K009709/2020	EPI_ISL_1347898	2020-06-27	Instituto Nacional de Investigação em Saúde	KRISP, KZN Research Innovation and Sequencing Platform	Morais J et al
Angola/KRISP-K009710/2021	EPI_ISL_1347899	2021-01-17	Instituto Nacional de Investigação em Saúde	KRISP, KZN Research Innovation and Sequencing Platform	Morais J et al
Angola/KRISP-K009711/2021	EPI_ISL_1347900	2021-01-19	Instituto Nacional de Investigação em Saúde	KRISP, KZN Research Innovation and Sequencing Platform	Morais J et al
Angola/KRISP-K009712/2021	EPI_ISL_1347901	2021-01-19	Instituto Nacional de Investigação em Saúde	KRISP, KZN Research Innovation and Sequencing Platform	Morais J et al
Angola/KRISP-K009714/2021	EPI_ISL_1347902	2021-01-23	Instituto Nacional de Investigação em Saúde	KRISP, KZN Research Innovation and Sequencing Platform	Morais J et al
Angola/KRISP-K009715/2021	EPI_ISL_1347903	2021-01-23	Instituto Nacional de Investigação em Saúde	KRISP, KZN Research Innovation and Sequencing Platform	Morais J et al
Angola/KRISP-K009716/2021	EPI_ISL_1347904	2021-01-23	Instituto Nacional de Investigação em Saúde	KRISP, KZN Research Innovation and Sequencing Platform	Morais J et al
Angola/KRISP-K009721/2021	EPI_ISL_1347905	2021-01-20	Instituto Nacional de Investigação em Saúde	KRISP, KZN Research Innovation and Sequencing Platform	Morais J et al
Angola/KRISP-K009722/2021	EPI_ISL_1347906	2021-01-20	Instituto Nacional de Investigação em Saúde	KRISP, KZN Research Innovation and Sequencing Platform	Morais J et al
Angola/KRISP-K009723/2021	EPI_ISL_1347907	2021-01-20	Instituto Nacional de Investigação em Saúde	KRISP, KZN Research Innovation and Sequencing Platform	Morais J et al
Angola/KRISP-K009725/2021	EPI_ISL_1347908	2021-01-25	Instituto Nacional de Investigação em Saúde	KRISP, KZN Research Innovation and Sequencing Platform	Morais J et al
Angola/KRISP-K009727/2021	EPI_ISL_1347909	2021-01-25	Instituto Nacional de Investigação em Saúde	KRISP, KZN Research Innovation and Sequencing Platform	Morais J et al
Angola/KRISP-K009730/2021	EPI_ISL_1347910	2021-01-27	Instituto Nacional de Investigação em Saúde	KRISP, KZN Research Innovation and Sequencing Platform	Morais J et al
Angola/KRISP-K009738/2021	EPI_ISL_1347911	2021-01-27	Instituto Nacional de Investigação em Saúde	KRISP, KZN Research Innovation and Sequencing Platform	Morais J et al
Angola/KRISP-K009739/2021	EPI_ISL_1347912	2021-01-28	Instituto Nacional de Investigação em Saúde	KRISP, KZN Research Innovation and Sequencing Platform	Morais J et al
Angola/KRISP-K009740/2021	EPI_ISL_1347913	2021-01-28	Instituto Nacional de Investigação em Saúde	KRISP, KZN Research Innovation and Sequencing Platform	Morais J et al
Angola/KRISP-K009742/2021	EPI_ISL_1347914	2021-01-29	Instituto Nacional de Investigação em Saúde	KRISP, KZN Research Innovation and Sequencing Platform	Morais J et al
Angola/KRISP-K009743/2021	EPI_ISL_1347915	2021-01-29	Instituto Nacional de Investigação em Saúde	KRISP, KZN Research Innovation and Sequencing Platform	Morais J et al
Angola/KRISP-K009744/2021	EPI_ISL_1347916	2021-01-30	Instituto Nacional de Investigação em Saúde	KRISP, KZN Research Innovation and Sequencing Platform	Morais J et al
Angola/KRISP-K009745/2021	EPI_ISL_1347917	2021-01-28	Instituto Nacional de Investigação em Saúde	KRISP, KZN Research Innovation and Sequencing Platform	Morais J et al
Angola/KRISP-K009747/2021	EPI_ISL_1347918	2021-01-31	Instituto Nacional de Investigação em Saúde	KRISP, KZN Research Innovation and Sequencing Platform	Morais J et al
Angola/KRISP-K009748/2021	EPI_ISL_1347919	2021-02-01	Instituto Nacional de Investigação em Saúde	KRISP, KZN Research Innovation and Sequencing Platform	Morais J et al
Angola/KRISP-K009750/2021	EPI_ISL_1347920	2021-01-29	Instituto Nacional de Investigação em Saúde	KRISP, KZN Research Innovation and Sequencing Platform	Morais J et al
Angola/KRISP-K009753/2021	EPI_ISL_1347921	2021-02-08	Instituto Nacional de Investigação em Saúde	KRISP, KZN Research Innovation and Sequencing Platform	Morais J et al
Angola/KRISP-K009755/2021	EPI_ISL_1347922	2021-02-03	Instituto Nacional de Investigação em Saúde	KRISP, KZN Research Innovation and Sequencing Platform	Morais J et al
Angola/KRISP-K009759/2021	EPI_ISL_1347923	2021-02-03	Instituto Nacional de Investigação em Saúde	KRISP, KZN Research Innovation and Sequencing Platform	Morais J et al
Angola/KRISP-K009762/2021	EPI_ISL_1347924	2021-02-03	Instituto Nacional de Investigação em Saúde	KRISP, KZN Research Innovation and Sequencing Platform	Morais J et al
Angola/KRISP-K009763/2021	EPI_ISL_1347925	2021-02-03	Instituto Nacional de Investigação em Saúde	KRISP, KZN Research Innovation and Sequencing Platform	Morais J et al
Angola/KRISP-K009766/2021	EPI_ISL_1347926	2021-01-29	Instituto Nacional de Investigação em Saúde	KRISP, KZN Research Innovation and Sequencing Platform	Morais J et al
Angola/KRISP-K009767/2021	EPI_ISL_1347927	2021-01-29	Instituto Nacional de Investigação em Saúde	KRISP, KZN Research Innovation and Sequencing Platform	Morais J et al
Angola/KRISP-K009769/2021	EPI_ISL_1347928	2021-02-08	Instituto Nacional de Investigação em Saúde	KRISP, KZN Research Innovation and Sequencing Platform	Morais J et al
Angola/KRISP-K009770/2021	EPI_ISL_1347929	2021-02-08	Instituto Nacional de Investigação em Saúde	KRISP, KZN Research Innovation and Sequencing Platform	Morais J et al
Angola/KRISP-K009771/2021	EPI_ISL_1347930	2021-02-08	Instituto Nacional de Investigação em Saúde	KRISP, KZN Research Innovation and Sequencing Platform	Morais J et al
Angola/KRISP-K009772/2021	EPI_ISL_1347931	2021-02-08	Instituto Nacional de Investigação em Saúde	KRISP, KZN Research Innovation and Sequencing Platform	Morais J et al
Angola/KRISP-K009773/2021	EPI_ISL_1347932	2021-02-08	Instituto Nacional de Investigação em Saúde	KRISP, KZN Research Innovation and Sequencing Platform	Morais J et al
Angola/KRISP-K009776/2020	EPI_ISL_1347933	2020-12-11	Instituto Nacional de Investigação em Saúde	KRISP, KZN Research Innovation and Sequencing Platform	Morais J et al
Angola/KRISP-K009780/2020	EPI_ISL_1347934	2020-12-10	Instituto Nacional de Investigação em Saúde	KRISP, KZN Research Innovation and Sequencing Platform	Morais J et al
Angola/KRISP-K009781/2020	EPI_ISL_1347935	2020-12-10	Instituto Nacional de Investigação em Saúde	KRISP, KZN Research Innovation and Sequencing Platform	Morais J et al
Angola/KRISP-K009783/2020	EPI_ISL_1347936	2020-12-11	Instituto Nacional de Investigação em Saúde	KRISP, KZN Research Innovation and Sequencing Platform	Morais J et al
Angola/KRISP-K009785/2020	EPI_ISL_1347937	2020-12-11	Instituto Nacional de Investigação em Saúde	KRISP, KZN Research Innovation and Sequencing Platform	Morais J et al
Angola/KRISP-K009788/2021	EPI_ISL_1347938	2021-02-09	Instituto Nacional de Investigação em Saúde	KRISP, KZN Research Innovation and Sequencing Platform	Morais J et al
Angola/KRISP-K009789/2021	EPI_ISL_1347939	2021-02-13	Instituto Nacional de Investigação em Saúde	KRISP, KZN Research Innovation and Sequencing Platform	Morais J et al
Angola/KRISP-K009790/2021	EPI_ISL_1347940	2021-02-13	Instituto Nacional de Investigação em Saúde	KRISP, KZN Research Innovation and Sequencing Platform	Morais J et al
Angola/KRISP-K009791/2021	EPI_ISL_1347941	2021-02-13	Instituto Nacional de Investigação em Saúde	KRISP, KZN Research Innovation and Sequencing Platform	Morais J et al
Angola/KRISP-K009792/2021	EPI_ISL_1347942	2021-02-13	Instituto Nacional de Investigação em Saúde	KRISP, KZN Research Innovation and Sequencing Platform	Morais J et al
Angola/KRISP-K009793/2021	EPI_ISL_1347943	2021-02-17	Instituto Nacional de Investigação em Saúde	KRISP, KZN Research Innovation and Sequencing Platform	Morais J et al
Angola/KRISP-K009794/2021	EPI_ISL_1347944	2021-02-17	Instituto Nacional de Investigação em Saúde	KRISP, KZN Research Innovation and Sequencing Platform	Morais J et al
Angola/KRISP-K009795/2021	EPI_ISL_1347945	2021-02-17	Instituto Nacional de Investigação em Saúde	KRISP, KZN Research Innovation and Sequencing Platform	Morais J et al
Angola/KRISP-K009796/2021	EPI_ISL_1347946	2021-02-17	Instituto Nacional de Investigação em Saúde	KRISP, KZN Research Innovation and Sequencing Platform	Morais J et al
Angola/KRISP-K009797/2021	EPI_ISL_1347947	2021-02-17	Instituto Nacional de Investigação em Saúde	KRISP, KZN Research Innovation and Sequencing Platform	Morais J et al
Angola/KRISP-K009799/2021	EPI_ISL_1347948	2021-02-17	Instituto Nacional de Investigação em Saúde	KRISP, KZN Research Innovation and Sequencing Platform	Morais J et al
Angola/KRISP-K010849/2021	EPI_ISL_1545282	2021-02-16	Instituto Nacional de Investigação em Saúde	KRISP, KZN Research Innovation and Sequencing Platform	Morais J et al
Angola/KRISP-K010850/2021	EPI_ISL_1545283	2021-02-19	Instituto Nacional de Investigação em Saúde	KRISP, KZN Research Innovation and Sequencing Platform	Morais J et al
Angola/KRISP-K010851/2021	EPI_ISL_1545284	2021-02-22	Instituto Nacional de Investigação em Saúde	KRISP, KZN Research Innovation and Sequencing Platform	Morais J et al
Angola/KRISP-K010852/2021	EPI_ISL_1545285	2021-02-22	Instituto Nacional de Investigação em Saúde	KRISP, KZN Research Innovation and Sequencing Platform	Morais J et al
Angola/KRISP-K010853/2021	EPI_ISL_1545286	2021-02-22	Instituto Nacional de Investigação em Saúde	KRISP, KZN Research Innovation and Sequencing Platform	Morais J et al
Angola/KRISP-K010855/2021	EPI_ISL_1545287	2021-01-24	Instituto Nacional de Investigação em Saúde	KRISP, KZN Research Innovation and Sequencing Platform	Morais J et al
Angola/KRISP-K010856/2021	EPI_ISL_1545288	2021-01-26	Instituto Nacional de Investigação em Saúde	KRISP, KZN Research Innovation and Sequencing Platform	Morais J et al
Angola/KRISP-K010857/2021	EPI_ISL_1545289	2021-01-28	Instituto Nacional de Investigação em Saúde	KRISP, KZN Research Innovation and Sequencing Platform	Morais J et al
Angola/KRISP-K010858/2021	EPI_ISL_1545290	2021-01-27	Instituto Nacional de Investigação em Saúde	KRISP, KZN Research Innovation and Sequencing Platform	Morais J et al
Angola/KRISP-K010859/2020	EPI_ISL_1545291	2020-12-11	Instituto Nacional de Investigação em Saúde	KRISP, KZN Research Innovation and Sequencing Platform	Morais J et al
Angola/KRISP-K010860/2021	EPI_ISL_1545292	2021-01-21	Instituto Nacional de Investigação em Saúde	KRISP, KZN Research Innovation and Sequencing Platform	Morais J et al
Angola/KRISP-K010861/2021	EPI_ISL_1545293	2021-01-25	Instituto Nacional de Investigação em Saúde	KRISP, KZN Research Innovation and Sequencing Platform	Morais J et al
Angola/KRISP-K010863/2021	EPI_ISL_1545294	2021-02-15	Instituto Nacional de Investigação em Saúde	KRISP, KZN Research Innovation and Sequencing Platform	Morais J et al
Angola/KRISP-K010864/2021	EPI_ISL_1545295	2021-02-15	Instituto Nacional de Investigação em Saúde	KRISP, KZN Research Innovation and Sequencing Platform	Morais J et al
Angola/KRISP-K010865/2021	EPI_ISL_1545296	2021-02-14	Instituto Nacional de Investigação em Saúde	KRISP, KZN Research Innovation and Sequencing Platform	Morais J et al
Angola/KRISP-K010866/2021	EPI_ISL_1545297	2021-02-19	Instituto Nacional de Investigação em Saúde	KRISP, KZN Research Innovation and Sequencing Platform	Morais J et al
Angola/KRISP-K010867/2021	EPI_ISL_1545298	2021-02-14	Instituto Nacional de Investigação em Saúde	KRISP, KZN Research Innovation and Sequencing Platform	Morais J et al
Angola/KRISP-K010868/2021	EPI_ISL_1545299	2021-02-08	Instituto Nacional de Investigação em Saúde	KRISP, KZN Research Innovation and Sequencing Platform	Morais J et al
Angola/KRISP-K010869/2021	EPI_ISL_1545300	2021-01-20	Instituto Nacional de Investigação em Saúde	KRISP, KZN Research Innovation and Sequencing Platform	Morais J et al
Angola/KRISP-K011682/2021	EPI_ISL_1545301	2021-03-10	Instituto Nacional de Investigação em Saúde	KRISP, KZN Research Innovation and Sequencing Platform	Morais J et al
Angola/KRISP-K011683/2021	EPI_ISL_1545302	2021-03-08	Instituto Nacional de Investigação em Saúde	KRISP, KZN Research Innovation and Sequencing Platform	Morais J et al
Angola/KRISP-K011684/2021	EPI_ISL_1545303	2021-03-08	Instituto Nacional de Investigação em Saúde	KRISP, KZN Research Innovation and Sequencing Platform	Morais J et al
Angola/KRISP-K011685/2021	EPI_ISL_1545304	2021-03-07	Instituto Nacional de Investigação em Saúde	KRISP, KZN Research Innovation and Sequencing Platform	Morais J et al
Angola/KRISP-K011686/2021	EPI_ISL_1545305	2021-03-07	Instituto Nacional de Investigação em Saúde	KRISP, KZN Research Innovation and Sequencing Platform	Morais J et al
Angola/KRISP-K011687/2021	EPI_ISL_1545306	2021-03-07	Instituto Nacional de Investigação em Saúde	KRISP, KZN Research Innovation and Sequencing Platform	Morais J et al
Angola/KRISP-K011688/2021	EPI_ISL_1545307	2021-03-07	Instituto Nacional de Investigação em Saúde	KRISP, KZN Research Innovation and Sequencing Platform	Morais J et al
Angola/KRISP-K011689/2021	EPI_ISL_1545308	2021-03-06	Instituto Nacional de Investigação em Saúde	KRISP, KZN Research Innovation and Sequencing Platform	Morais J et al
Angola/KRISP-K011690/2021	EPI_ISL_1545309	2021-03-06	Instituto Nacional de Investigação em Saúde	KRISP, KZN Research Innovation and Sequencing Platform	Morais J et al
Angola/KRISP-K011691/2021	EPI_ISL_1545310	2021-03-06	Instituto Nacional de Investigação em Saúde	KRISP, KZN Research Innovation and Sequencing Platform	Morais J et al
Angola/KRISP-K011692/2021	EPI_ISL_1545311	2021-03-06	Instituto Nacional de Investigação em Saúde	KRISP, KZN Research Innovation and Sequencing Platform	Morais J et al
Angola/KRISP-K011693/2021	EPI_ISL_1545312	2021-03-06	Instituto Nacional de Investigação em Saúde	KRISP, KZN Research Innovation and Sequencing Platform	Morais J et al
Angola/KRISP-K011694/2021	EPI_ISL_1545313	2021-03-05	Instituto Nacional de Investigação em Saúde	KRISP, KZN Research Innovation and Sequencing Platform	Morais J et al
Angola/KRISP-K011695/2021	EPI_ISL_1545314	2021-03-04	Instituto Nacional de Investigação em Saúde	KRISP, KZN Research Innovation and Sequencing Platform	Morais J et al
Angola/KRISP-K011696/2021	EPI_ISL_1545315	2021-03-04	Instituto Nacional de Investigação em Saúde	KRISP, KZN Research Innovation and Sequencing Platform	Morais J et al
Angola/KRISP-K011697/2021	EPI_ISL_1545316	2021-03-03	Instituto Nacional de Investigação em Saúde	KRISP, KZN Research Innovation and Sequencing Platform	Morais J et al
Angola/KRISP-K011698/2021	EPI_ISL_1545317	2021-03-04	Instituto Nacional de Investigação em Saúde	KRISP, KZN Research Innovation and Sequencing Platform	Morais J et al
Angola/KRISP-K011699/2021	EPI_ISL_1545318	2021-03-04	Instituto Nacional de Investigação em Saúde	KRISP, KZN Research Innovation and Sequencing Platform	Morais J et al
Angola/KRISP-K011700/2021	EPI_ISL_1545319	2021-03-02	Instituto Nacional de Investigação em Saúde	KRISP, KZN Research Innovation and Sequencing Platform	Morais J et al
Angola/KRISP-K011701/2021	EPI_ISL_1545320	2021-03-02	Instituto Nacional de Investigação em Saúde	KRISP, KZN Research Innovation and Sequencing Platform	Morais J et al
Angola/KRISP-K011703/2020	EPI_ISL_1545321	2020-12-30	Instituto Nacional de Investigação em Saúde	KRISP, KZN Research Innovation and Sequencing Platform	Morais J et al
Angola/KRISP-K011704/2021	EPI_ISL_1545322	2021-01-02	Instituto Nacional de Investigação em Saúde	KRISP, KZN Research Innovation and Sequencing Platform	Morais J et al
Angola/KRISP-K011705/2020	EPI_ISL_1545323	2020-12-31	Instituto Nacional de Investigação em Saúde	KRISP, KZN Research Innovation and Sequencing Platform	Morais J et al
Angola/KRISP-K011706/2021	EPI_ISL_1545324	2021-01-02	Instituto Nacional de Investigação em Saúde	KRISP, KZN Research Innovation and Sequencing Platform	Morais J et al
Angola/KRISP-K011707/2021	EPI_ISL_1545325	2021-01-05	Instituto Nacional de Investigação em Saúde	KRISP, KZN Research Innovation and Sequencing Platform	Morais J et al
Angola/KRISP-K011708/2021	EPI_ISL_1545326	2021-01-05	Instituto Nacional de Investigação em Saúde	KRISP, KZN Research Innovation and Sequencing Platform	Morais J et al
Angola/KRISP-K011709/2021	EPI_ISL_1545327	2021-01-05	Instituto Nacional de Investigação em Saúde	KRISP, KZN Research Innovation and Sequencing Platform	Morais J et al
Angola/KRISP-K011710/2021	EPI_ISL_1545328	2021-01-05	Instituto Nacional de Investigação em Saúde	KRISP, KZN Research Innovation and Sequencing Platform	Morais J et al
Angola/KRISP-K011711/2021	EPI_ISL_1545329	2021-01-04	Instituto Nacional de Investigação em Saúde	KRISP, KZN Research Innovation and Sequencing Platform	Morais J et al
Angola/KRISP-K011712/2021	EPI_ISL_1545330	2021-01-05	Instituto Nacional de Investigação em Saúde	KRISP, KZN Research Innovation and Sequencing Platform	Morais J et al
Angola/KRISP-K011713/2021	EPI_ISL_1545331	2021-01-06	Instituto Nacional de Investigação em Saúde	KRISP, KZN Research Innovation and Sequencing Platform	Morais J et al
Angola/KRISP-K011714/2021	EPI_ISL_1545332	2021-01-07	Instituto Nacional de Investigação em Saúde	KRISP, KZN Research Innovation and Sequencing Platform	Morais J et al
Angola/KRISP-K011715/2021	EPI_ISL_1545333	2021-01-07	Instituto Nacional de Investigação em Saúde	KRISP, KZN Research Innovation and Sequencing Platform	Morais J et al
Angola/KRISP-K011716/2021	EPI_ISL_1545334	2021-01-07	Instituto Nacional de Investigação em Saúde	KRISP, KZN Research Innovation and Sequencing Platform	Morais J et al
Angola/KRISP-K011717/2021	EPI_ISL_1545335	2021-01-07	Instituto Nacional de Investigação em Saúde	KRISP, KZN Research Innovation and Sequencing Platform	Morais J et al
Angola/KRISP-K011718/2021	EPI_ISL_1545336	2021-01-05	Instituto Nacional de Investigação em Saúde	KRISP, KZN Research Innovation and Sequencing Platform	Morais J et al
Angola/KRISP-K011719/2021	EPI_ISL_1545337	2021-01-10	Instituto Nacional de Investigação em Saúde	KRISP, KZN Research Innovation and Sequencing Platform	Morais J et al
Angola/KRISP-K011720/2021	EPI_ISL_1545338	2021-01-11	Instituto Nacional de Investigação em Saúde	KRISP, KZN Research Innovation and Sequencing Platform	Morais J et al
Angola/KRISP-K011721/2021	EPI_ISL_1545339	2021-01-11	Instituto Nacional de Investigação em Saúde	KRISP, KZN Research Innovation and Sequencing Platform	Morais J et al
Angola/KRISP-K011722/2021	EPI_ISL_1545340	2021-01-13	Instituto Nacional de Investigação em Saúde	KRISP, KZN Research Innovation and Sequencing Platform	Morais J et al
Angola/KRISP-K011723/2021	EPI_ISL_1545341	2021-01-12	Instituto Nacional de Investigação em Saúde	KRISP, KZN Research Innovation and Sequencing Platform	Morais J et al
Angola/KRISP-K011724/2021	EPI_ISL_1545342	2021-01-12	Instituto Nacional de Investigação em Saúde	KRISP, KZN Research Innovation and Sequencing Platform	Morais J et al
Angola/KRISP-K011725/2021	EPI_ISL_1545343	2021-01-15	Instituto Nacional de Investigação em Saúde	KRISP, KZN Research Innovation and Sequencing Platform	Morais J et al
Angola/KRISP-K011726/2021	EPI_ISL_1545344	2021-01-15	Instituto Nacional de Investigação em Saúde	KRISP, KZN Research Innovation and Sequencing Platform	Morais J et al
Angola/KRISP-K011727/2021	EPI_ISL_1545345	2021-01-16	Instituto Nacional de Investigação em Saúde	KRISP, KZN Research Innovation and Sequencing Platform	Morais J et al
Angola/KRISP-K011728/2021	EPI_ISL_1545346	2021-01-14	Instituto Nacional de Investigação em Saúde	KRISP, KZN Research Innovation and Sequencing Platform	Morais J et al
Angola/KRISP-K011729/2021	EPI_ISL_1545347	2021-01-20	Instituto Nacional de Investigação em Saúde	KRISP, KZN Research Innovation and Sequencing Platform	Morais J et al
Angola/KRISP-K011730/2021	EPI_ISL_1545348	2021-01-20	Instituto Nacional de Investigação em Saúde	KRISP, KZN Research Innovation and Sequencing Platform	Morais J et al
Angola/KRISP-K011731/2021	EPI_ISL_1545349	2021-01-23	Instituto Nacional de Investigação em Saúde	KRISP, KZN Research Innovation and Sequencing Platform	Morais J et al
Angola/KRISP-K011732/2021	EPI_ISL_1545350	2021-01-22	Instituto Nacional de Investigação em Saúde	KRISP, KZN Research Innovation and Sequencing Platform	Morais J et al
Angola/KRISP-K011733/2021	EPI_ISL_1545351	2021-01-22	Instituto Nacional de Investigação em Saúde	KRISP, KZN Research Innovation and Sequencing Platform	Morais J et al
Angola/KRISP-K011734/2021	EPI_ISL_1545352	2021-01-28	Instituto Nacional de Investigação em Saúde	KRISP, KZN Research Innovation and Sequencing Platform	Morais J et al
Angola/KRISP-K011735/2021	EPI_ISL_1545353	2021-01-29	Instituto Nacional de Investigação em Saúde	KRISP, KZN Research Innovation and Sequencing Platform	Morais J et al
Angola/KRISP-K011736/2021	EPI_ISL_1545354	2021-01-28	Instituto Nacional de Investigação em Saúde	KRISP, KZN Research Innovation and Sequencing Platform	Morais J et al
Angola/KRISP-K011737/2021	EPI_ISL_1545355	2021-01-28	Instituto Nacional de Investigação em Saúde	KRISP, KZN Research Innovation and Sequencing Platform	Morais J et al
Angola/KRISP-K011738/2021	EPI_ISL_1545356	2021-01-29	Instituto Nacional de Investigação em Saúde	KRISP, KZN Research Innovation and Sequencing Platform	Morais J et al
Angola/KRISP-K011739/2021	EPI_ISL_1545357	2021-01-28	Instituto Nacional de Investigação em Saúde	KRISP, KZN Research Innovation and Sequencing Platform	Morais J et al
Angola/KRISP-K011740/2021	EPI_ISL_1545358	2021-01-29	Instituto Nacional de Investigação em Saúde	KRISP, KZN Research Innovation and Sequencing Platform	Morais J et al
Angola/KRISP-K011741/2021	EPI_ISL_1545359	2021-01-20	Instituto Nacional de Investigação em Saúde	KRISP, KZN Research Innovation and Sequencing Platform	Morais J et al
Angola/KRISP-K011742/2021	EPI_ISL_1545360	2021-01-03	Instituto Nacional de Investigação em Saúde	KRISP, KZN Research Innovation and Sequencing Platform	Morais J et al
Angola/KRISP-K011743/2021	EPI_ISL_1545361	2021-02-01	Instituto Nacional de Investigação em Saúde	KRISP, KZN Research Innovation and Sequencing Platform	Morais J et al
Angola/KRISP-K011744/2021	EPI_ISL_1545362	2021-02-03	Instituto Nacional de Investigação em Saúde	KRISP, KZN Research Innovation and Sequencing Platform	Morais J et al
Angola/KRISP-K011745/2021	EPI_ISL_1545363	2021-02-05	Instituto Nacional de Investigação em Saúde	KRISP, KZN Research Innovation and Sequencing Platform	Morais J et al
Angola/KRISP-K011746/2021	EPI_ISL_1545364	2021-02-06	Instituto Nacional de Investigação em Saúde	KRISP, KZN Research Innovation and Sequencing Platform	Morais J et al
Angola/KRISP-K011747/2021	EPI_ISL_1545365	2021-02-08	Instituto Nacional de Investigação em Saúde	KRISP, KZN Research Innovation and Sequencing Platform	Morais J et al
Angola/KRISP-K011748/2021	EPI_ISL_1545366	2021-02-09	Instituto Nacional de Investigação em Saúde	KRISP, KZN Research Innovation and Sequencing Platform	Morais J et al
Angola/KRISP-K011749/2021	EPI_ISL_1545367	2021-02-12	Instituto Nacional de Investigação em Saúde	KRISP, KZN Research Innovation and Sequencing Platform	Morais J et al
Angola/KRISP-K011750/2021	EPI_ISL_1545368	2021-02-10	Instituto Nacional de Investigação em Saúde	KRISP, KZN Research Innovation and Sequencing Platform	Morais J et al
Angola/KRISP-K011752/2021	EPI_ISL_1545369	2021-02-11	Instituto Nacional de Investigação em Saúde	KRISP, KZN Research Innovation and Sequencing Platform	Morais J et al
Angola/KRISP-K011753/2021	EPI_ISL_1545370	2021-02-15	Instituto Nacional de Investigação em Saúde	KRISP, KZN Research Innovation and Sequencing Platform	Morais J et al
Angola/KRISP-K011754/2021	EPI_ISL_1545371	2021-02-15	Instituto Nacional de Investigação em Saúde	KRISP, KZN Research Innovation and Sequencing Platform	Morais J et al
Angola/KRISP-K011755/2021	EPI_ISL_1545372	2021-02-18	Instituto Nacional de Investigação em Saúde	KRISP, KZN Research Innovation and Sequencing Platform	Morais J et al
Angola/KRISP-K011756/2021	EPI_ISL_1545373	2021-02-22	Instituto Nacional de Investigação em Saúde	KRISP, KZN Research Innovation and Sequencing Platform	Morais J et al
Angola/KRISP-K011757/2021	EPI_ISL_1545374	2021-02-23	Instituto Nacional de Investigação em Saúde	KRISP, KZN Research Innovation and Sequencing Platform	Morais J et al
Angola/KRISP-K011758/2021	EPI_ISL_1545375	2021-02-23	Instituto Nacional de Investigação em Saúde	KRISP, KZN Research Innovation and Sequencing Platform	Morais J et al
Angola/KRISP-K011759/2021	EPI_ISL_1545376	2021-02-23	Instituto Nacional de Investigação em Saúde	KRISP, KZN Research Innovation and Sequencing Platform	Morais J et al
Angola/KRISP-K011760/2021	EPI_ISL_1545377	2021-02-25	Instituto Nacional de Investigação em Saúde	KRISP, KZN Research Innovation and Sequencing Platform	Morais J et al
Angola/KRISP-K011761/2021	EPI_ISL_1545378	2021-02-25	Instituto Nacional de Investigação em Saúde	KRISP, KZN Research Innovation and Sequencing Platform	Morais J et al
Angola/KRISP-K011762/2021	EPI_ISL_1545379	2021-02-25	Instituto Nacional de Investigação em Saúde	KRISP, KZN Research Innovation and Sequencing Platform	Morais J et al
Angola/KRISP-K011763/2021	EPI_ISL_1545380	2021-02-22	Instituto Nacional de Investigação em Saúde	KRISP, KZN Research Innovation and Sequencing Platform	Morais J et al
Angola/KRISP-K011766/2021	EPI_ISL_1545381	2021-02-26	Instituto Nacional de Investigação em Saúde	KRISP, KZN Research Innovation and Sequencing Platform	Morais J et al
Angola/KRISP-K011767/2021	EPI_ISL_1545382	2021-02-26	Instituto Nacional de Investigação em Saúde	KRISP, KZN Research Innovation and Sequencing Platform	Morais J et al
Angola/KRISP-K011768/2021	EPI_ISL_1545383	2021-02-26	Instituto Nacional de Investigação em Saúde	KRISP, KZN Research Innovation and Sequencing Platform	Morais J et al
Angola/KRISP-K011769/2021	EPI_ISL_1545384	2021-02-26	Instituto Nacional de Investigação em Saúde	KRISP, KZN Research Innovation and Sequencing Platform	Morais J et al
Angola/KRISP-K011770/2021	EPI_ISL_1545385	2021-02-26	Instituto Nacional de Investigação em Saúde	KRISP, KZN Research Innovation and Sequencing Platform	Morais J et al
Angola/KRISP-K011771/2021	EPI_ISL_1545386	2021-02-26	Instituto Nacional de Investigação em Saúde	KRISP, KZN Research Innovation and Sequencing Platform	Morais J et al
Angola/KRISP-K011772/2021	EPI_ISL_1545387	2021-02-26	Instituto Nacional de Investigação em Saúde	KRISP, KZN Research Innovation and Sequencing Platform	Morais J et al
Angola/KRISP-K011773/2021	EPI_ISL_1545388	2021-02-26	Instituto Nacional de Investigação em Saúde	KRISP, KZN Research Innovation and Sequencing Platform	Morais J et al
Angola/KRISP-K011774/2021	EPI_ISL_1545389	2021-02-20	Instituto Nacional de Investigação em Saúde	KRISP, KZN Research Innovation and Sequencing Platform	Morais J et al
Anhui/03/2020	EPI_ISL_1068593	2020-01-31	Microbiological Laboratory	Microbiological Laboratory,Lu`an Center for Disease Control and Prevention	Yang Wei et al
Anhui/08/2020	EPI_ISL_1068682	2020-01-24	Micrbiological Laboratory	Micrbiological Laboratory,Lu`an Center for Disease Control and Prevention	Yang Wei et al
Anhui/2/2020	EPI_ISL_412026	2020-02-23	Second Hospital of Anhui Medical University	Second Hospital of Anhui Medical University	Changtai Wang et al
Anhui/FY002/2020	EPI_ISL_424352	2020-03-10	Clinical Laboratory, Fuyang City Center for Disease Control and Prevention	Clinical Laboratory, Fuyang City Center for Disease Control and Prevention	Ge et al
Anhui/SZ005/2020	EPI_ISL_413485	2020-01-24	Department of microbiology laboratory,Anhui Provincial Center for Disease Control and Prevention	Department of microbiology laboratory,Anhui Provincial Center for Disease Control and Prevention	Weiwei Li et al
AntiguaandBarbuda/ATG39386/2020	EPI_ISL_756361	2020-10-29	The Caribbean Public Health Agency	Carrington Lab, Department of PreClinical Sciences, Faculty of Medical Sciences, The University of the West Indies	Nikita S. D. Sahadeo et al
Argentina/C121/2020	EPI_ISL_420600	2020-03-07	Servicio Virosis Respiratorias-Departamento Virología-INEI	Instituto Nacional Enfermedades Infecciosas C.G.Malbran	Baumeister E. et al
Argentina/C1374/2020	EPI_ISL_420599	2020-03-18	Servicio Virosis Respiratorias-Departamento Virología-INEI	Instituto Nacional Enfermedades Infecciosas C.G.Malbran	Baumeister E. et al
Argentina/C3013/2020	EPI_ISL_420598	2020-03-22	Servicio Virosis Respiratorias-Departamento Virología-INEI	Instituto Nacional Enfermedades Infecciosas C.G.Malbran	Baumeister E. et al
Argentina/C97133/2020	EPI_ISL_778843	2020-11-20	Servicio Virosis Respiratorias-Departamento Virología-INEI	Instituto Nacional Enfermedades Infecciosas C.G.Malbran	Baumeister E. et al
Argentina/Heritas-HG023/2020	EPI_ISL_615121	2020-05-26	Hospital de Pediatría "Prof. Dr. Juan P Garrahan"	Héritas	Cristian Rohr et al
Argentina/Heritas_HG001/2020	EPI_ISL_476496	2020-04-22	Hospital Garrahan	Héritas	Dalmacio Pereyra et al
Argentina/Heritas_HG006/2020	EPI_ISL_476561	2020-05-07	Hospital Garrahan	Héritas	Roberta Crespo et al
Argentina/Heritas_HG007/2020	EPI_ISL_476565	2020-05-09	Hospital de Pediatría "Prof. Dr. Juan P Garrahan"	Héritas	Andrea Mangano et al
Argentina/Heritas_HG009/2020	EPI_ISL_476568	2020-05-14	Hospital de Pediatría "Prof. Dr. Juan P Garrahan"	Héritas	Cristian Rohr et al
Argentina/Heritas_HG014/2020	EPI_ISL_476563	2020-05-16	Hospital de Pediatría "Prof. Dr. Juan P Garrahan"	Héritas	Dalmacio Pereyra et al
Argentina/Heritas_HG015/2020	EPI_ISL_476567	2020-05-18	Hospital de Pediatría "Prof. Dr. Juan P Garrahan"	Héritas	Dalmacio Pereyra et al
Argentina/Heritas_HG018/2020	EPI_ISL_476571	2020-05-19	Hospital de Pediatría "Prof. Dr. Juan P Garrahan"	Héritas	Dalmacio Pereyra et al
Argentina/Heritas_HG019/2020	EPI_ISL_476573	2020-05-22	Hospital de Pediatría "Prof. Dr. Juan P Garrahan"	Héritas	Dalmacio Pereyra et al
Argentina/INEI000452/2020	EPI_ISL_849155	2020-03-14	Servicio Virosis Respiratorias-Departamento Virología-INEI	Instituto Nacional Enfermedades Infecciosas C.G.Malbran	Baumeister E. et al
Argentina/INEI006559/2020	EPI_ISL_849185	2020-04-13	Servicio Virosis Respiratorias-Departamento Virología-INEI	Instituto Nacional Enfermedades Infecciosas C.G.Malbran	Baumeister E. et al
Argentina/INEI011051/2020	EPI_ISL_849188	2020-05-05	Servicio Virosis Respiratorias-Departamento Virología-INEI	Instituto Nacional Enfermedades Infecciosas C.G.Malbran	Baumeister E. et al
Argentina/INEI011115/2020	EPI_ISL_849156	2020-05-05	Servicio Virosis Respiratorias-Departamento Virología-INEI	Instituto Nacional Enfermedades Infecciosas C.G.Malbran	Baumeister E. et al
Argentina/INEI011213/2020	EPI_ISL_849189	2020-05-06	Servicio Virosis Respiratorias-Departamento Virología-INEI	Instituto Nacional Enfermedades Infecciosas C.G.Malbran	Baumeister E. et al
Argentina/INEI011302/2020	EPI_ISL_849157	2020-05-07	Servicio Virosis Respiratorias-Departamento Virología-INEI	Instituto Nacional Enfermedades Infecciosas C.G.Malbran	Baumeister E. et al
Argentina/INEI011304/2020	EPI_ISL_849158	2020-05-07	Servicio Virosis Respiratorias-Departamento Virología-INEI	Instituto Nacional Enfermedades Infecciosas C.G.Malbran	Baumeister E. et al
Argentina/INEI011306/2020	EPI_ISL_849159	2020-05-07	Servicio Virosis Respiratorias-Departamento Virología-INEI	Instituto Nacional Enfermedades Infecciosas C.G.Malbran	Baumeister E. et al
Argentina/INEI011343/2020	EPI_ISL_849190	2020-05-07	Servicio Virosis Respiratorias-Departamento Virología-INEI	Instituto Nacional Enfermedades Infecciosas C.G.Malbran	Baumeister E. et al
Argentina/INEI011516/2020	EPI_ISL_849191	2020-05-08	Servicio Virosis Respiratorias-Departamento Virología-INEI	Instituto Nacional Enfermedades Infecciosas C.G.Malbran	Baumeister E. et al
Argentina/INEI011518/2020	EPI_ISL_849160	2020-05-08	Servicio Virosis Respiratorias-Departamento Virología-INEI	Instituto Nacional Enfermedades Infecciosas C.G.Malbran	Baumeister E. et al
Argentina/INEI011534/2020	EPI_ISL_849161	2020-05-08	Servicio Virosis Respiratorias-Departamento Virología-INEI	Instituto Nacional Enfermedades Infecciosas C.G.Malbran	Baumeister E. et al
Argentina/INEI011535/2020	EPI_ISL_849162	2020-05-08	Servicio Virosis Respiratorias-Departamento Virología-INEI	Instituto Nacional Enfermedades Infecciosas C.G.Malbran	Baumeister E. et al
Argentina/INEI011544/2020	EPI_ISL_849163	2020-05-08	Servicio Virosis Respiratorias-Departamento Virología-INEI	Instituto Nacional Enfermedades Infecciosas C.G.Malbran	Baumeister E. et al
Argentina/INEI011545/2020	EPI_ISL_849164	2020-05-08	Servicio Virosis Respiratorias-Departamento Virología-INEI	Instituto Nacional Enfermedades Infecciosas C.G.Malbran	Baumeister E. et al
Argentina/INEI011618/2020	EPI_ISL_849192	2020-05-09	Servicio Virosis Respiratorias-Departamento Virología-INEI	Instituto Nacional Enfermedades Infecciosas C.G.Malbran	Baumeister E. et al
Argentina/INEI011714/2020	EPI_ISL_849165	2020-05-10	Servicio Virosis Respiratorias-Departamento Virología-INEI	Instituto Nacional Enfermedades Infecciosas C.G.Malbran	Baumeister E. et al
Argentina/INEI011717/2020	EPI_ISL_849166	2020-05-10	Servicio Virosis Respiratorias-Departamento Virología-INEI	Instituto Nacional Enfermedades Infecciosas C.G.Malbran	Baumeister E. et al
Argentina/INEI011800/2020	EPI_ISL_849151	2020-05-11	Servicio Virosis Respiratorias-Departamento Virología-INEI	Instituto Nacional Enfermedades Infecciosas C.G.Malbran	Baumeister E. et al
Argentina/INEI011801/2020	EPI_ISL_849193	2020-05-11	Servicio Virosis Respiratorias-Departamento Virología-INEI	Instituto Nacional Enfermedades Infecciosas C.G.Malbran	Baumeister E. et al
Argentina/INEI011808/2020	EPI_ISL_849194	2020-05-11	Servicio Virosis Respiratorias-Departamento Virología-INEI	Instituto Nacional Enfermedades Infecciosas C.G.Malbran	Baumeister E. et al
Argentina/INEI011923/2020	EPI_ISL_849195	2020-05-12	Servicio Virosis Respiratorias-Departamento Virología-INEI	Instituto Nacional Enfermedades Infecciosas C.G.Malbran	Baumeister E. et al
Argentina/INEI011944/2020	EPI_ISL_849167	2020-05-12	Servicio Virosis Respiratorias-Departamento Virología-INEI	Instituto Nacional Enfermedades Infecciosas C.G.Malbran	Baumeister E. et al
Argentina/INEI012062/2020	EPI_ISL_849196	2020-05-13	Servicio Virosis Respiratorias-Departamento Virología-INEI	Instituto Nacional Enfermedades Infecciosas C.G.Malbran	Baumeister E. et al
Argentina/INEI012181/2020	EPI_ISL_849187	2020-05-14	Servicio Virosis Respiratorias-Departamento Virología-INEI	Instituto Nacional Enfermedades Infecciosas C.G.Malbran	Baumeister E. et al
Argentina/INEI012182/2020	EPI_ISL_849168	2020-05-14	Servicio Virosis Respiratorias-Departamento Virología-INEI	Instituto Nacional Enfermedades Infecciosas C.G.Malbran	Baumeister E. et al
Argentina/INEI012183/2020	EPI_ISL_849169	2020-05-14	Servicio Virosis Respiratorias-Departamento Virología-INEI	Instituto Nacional Enfermedades Infecciosas C.G.Malbran	Baumeister E. et al
Argentina/INEI012186/2020	EPI_ISL_849186	2020-05-14	Servicio Virosis Respiratorias-Departamento Virología-INEI	Instituto Nacional Enfermedades Infecciosas C.G.Malbran	Baumeister E. et al
Argentina/INEI012203/2020	EPI_ISL_849170	2020-05-14	Servicio Virosis Respiratorias-Departamento Virología-INEI	Instituto Nacional Enfermedades Infecciosas C.G.Malbran	Baumeister E. et al
Argentina/INEI012205/2020	EPI_ISL_849171	2020-05-14	Servicio Virosis Respiratorias-Departamento Virología-INEI	Instituto Nacional Enfermedades Infecciosas C.G.Malbran	Baumeister E. et al
Argentina/INEI012211/2020	EPI_ISL_849152	2020-05-14	Servicio Virosis Respiratorias-Departamento Virología-INEI	Instituto Nacional Enfermedades Infecciosas C.G.Malbran	Baumeister E. et al
Argentina/INEI012243/2020	EPI_ISL_849197	2020-05-14	Servicio Virosis Respiratorias-Departamento Virología-INEI	Instituto Nacional Enfermedades Infecciosas C.G.Malbran	Baumeister E. et al
Argentina/INEI012369/2020	EPI_ISL_849172	2020-05-15	Servicio Virosis Respiratorias-Departamento Virología-INEI	Instituto Nacional Enfermedades Infecciosas C.G.Malbran	Baumeister E. et al
Argentina/INEI012387/2020	EPI_ISL_849198	2020-05-15	Servicio Virosis Respiratorias-Departamento Virología-INEI	Instituto Nacional Enfermedades Infecciosas C.G.Malbran	Baumeister E. et al
Argentina/INEI012558/2020	EPI_ISL_849173	2020-05-16	Servicio Virosis Respiratorias-Departamento Virología-INEI	Instituto Nacional Enfermedades Infecciosas C.G.Malbran	Baumeister E. et al
Argentina/INEI012559/2020	EPI_ISL_849174	2020-05-16	Servicio Virosis Respiratorias-Departamento Virología-INEI	Instituto Nacional Enfermedades Infecciosas C.G.Malbran	Baumeister E. et al
Argentina/INEI012658/2020	EPI_ISL_849175	2020-05-17	Servicio Virosis Respiratorias-Departamento Virología-INEI	Instituto Nacional Enfermedades Infecciosas C.G.Malbran	Baumeister E. et al
Argentina/INEI012659/2020	EPI_ISL_849176	2020-05-17	Servicio Virosis Respiratorias-Departamento Virología-INEI	Instituto Nacional Enfermedades Infecciosas C.G.Malbran	Baumeister E. et al
Argentina/INEI012661/2020	EPI_ISL_849148	2020-05-17	Servicio Virosis Respiratorias-Departamento Virología-INEI	Instituto Nacional Enfermedades Infecciosas C.G.Malbran	Baumeister E. et al
Argentina/INEI012671/2020	EPI_ISL_849177	2020-05-17	Servicio Virosis Respiratorias-Departamento Virología-INEI	Instituto Nacional Enfermedades Infecciosas C.G.Malbran	Baumeister E. et al
Argentina/INEI012797/2020	EPI_ISL_849154	2020-05-18	Servicio Virosis Respiratorias-Departamento Virología-INEI	Instituto Nacional Enfermedades Infecciosas C.G.Malbran	Baumeister E. et al
Argentina/INEI012979/2020	EPI_ISL_849153	2020-05-19	Servicio Virosis Respiratorias-Departamento Virología-INEI	Instituto Nacional Enfermedades Infecciosas C.G.Malbran	Baumeister E. et al
Argentina/INEI012999/2020	EPI_ISL_849199	2020-05-19	Servicio Virosis Respiratorias-Departamento Virología-INEI	Instituto Nacional Enfermedades Infecciosas C.G.Malbran	Baumeister E. et al
Argentina/INEI013008/2020	EPI_ISL_849149	2020-05-19	Servicio Virosis Respiratorias-Departamento Virología-INEI	Instituto Nacional Enfermedades Infecciosas C.G.Malbran	Baumeister E. et al
Argentina/INEI013032/2020	EPI_ISL_849178	2020-05-19	Servicio Virosis Respiratorias-Departamento Virología-INEI	Instituto Nacional Enfermedades Infecciosas C.G.Malbran	Baumeister E. et al
Argentina/INEI013074/2020	EPI_ISL_849179	2020-05-19	Servicio Virosis Respiratorias-Departamento Virología-INEI	Instituto Nacional Enfermedades Infecciosas C.G.Malbran	Baumeister E. et al
Argentina/INEI013075/2020	EPI_ISL_849180	2020-05-19	Servicio Virosis Respiratorias-Departamento Virología-INEI	Instituto Nacional Enfermedades Infecciosas C.G.Malbran	Baumeister E. et al
Argentina/INEI013198/2020	EPI_ISL_849181	2020-05-20	Servicio Virosis Respiratorias-Departamento Virología-INEI	Instituto Nacional Enfermedades Infecciosas C.G.Malbran	Baumeister E. et al
Argentina/INEI013230/2020	EPI_ISL_849150	2020-05-20	Servicio Virosis Respiratorias-Departamento Virología-INEI	Instituto Nacional Enfermedades Infecciosas C.G.Malbran	Baumeister E. et al
Argentina/INEI013249/2020	EPI_ISL_849200	2020-05-20	Servicio Virosis Respiratorias-Departamento Virología-INEI	Instituto Nacional Enfermedades Infecciosas C.G.Malbran	Baumeister E. et al
Argentina/INEI013400/2020	EPI_ISL_849201	2020-05-21	Servicio Virosis Respiratorias-Departamento Virología-INEI	Instituto Nacional Enfermedades Infecciosas C.G.Malbran	Baumeister E. et al
Argentina/INEI013407/2020	EPI_ISL_849202	2020-05-21	Servicio Virosis Respiratorias-Departamento Virología-INEI	Instituto Nacional Enfermedades Infecciosas C.G.Malbran	Baumeister E. et al
Argentina/INEI013421/2020	EPI_ISL_849182	2020-05-21	Servicio Virosis Respiratorias-Departamento Virología-INEI	Instituto Nacional Enfermedades Infecciosas C.G.Malbran	Baumeister E. et al
Argentina/INEI013441/2020	EPI_ISL_849203	2020-05-21	Servicio Virosis Respiratorias-Departamento Virología-INEI	Instituto Nacional Enfermedades Infecciosas C.G.Malbran	Baumeister E. et al
Argentina/INEI013657/2020	EPI_ISL_849204	2020-05-22	Servicio Virosis Respiratorias-Departamento Virología-INEI	Instituto Nacional Enfermedades Infecciosas C.G.Malbran	Baumeister E. et al
Argentina/INEI013659/2020	EPI_ISL_849183	2020-05-22	Servicio Virosis Respiratorias-Departamento Virología-INEI	Instituto Nacional Enfermedades Infecciosas C.G.Malbran	Baumeister E. et al
Argentina/INEI013809/2020	EPI_ISL_849184	2020-05-23	Servicio Virosis Respiratorias-Departamento Virología-INEI	Instituto Nacional Enfermedades Infecciosas C.G.Malbran	Baumeister E. et al
Argentina/INEI017138/2020	EPI_ISL_849286	2020-06-08	Servicio Virosis Respiratorias-Departamento Virología-INEI	Instituto Nacional Enfermedades Infecciosas C.G.Malbran	Baumeister E. et al
Argentina/INEI017932/2020	EPI_ISL_849318	2020-06-11	Servicio Virosis Respiratorias-Departamento Virología-INEI	Instituto Nacional Enfermedades Infecciosas C.G.Malbran	Baumeister E. et al
Argentina/INEI017951/2020	EPI_ISL_849300	2020-06-11	Servicio Virosis Respiratorias-Departamento Virología-INEI	Instituto Nacional Enfermedades Infecciosas C.G.Malbran	Baumeister E. et al
Argentina/INEI018119/2020	EPI_ISL_849283	2020-06-11	Servicio Virosis Respiratorias-Departamento Virología-INEI	Instituto Nacional Enfermedades Infecciosas C.G.Malbran	Baumeister E. et al
Argentina/INEI018564/2020	EPI_ISL_849287	2020-06-14	Servicio Virosis Respiratorias-Departamento Virología-INEI	Instituto Nacional Enfermedades Infecciosas C.G.Malbran	Baumeister E. et al
Argentina/INEI018682/2020	EPI_ISL_849301	2020-06-13	Servicio Virosis Respiratorias-Departamento Virología-INEI	Instituto Nacional Enfermedades Infecciosas C.G.Malbran	Baumeister E. et al
Argentina/INEI018812/2020	EPI_ISL_849299	2020-06-14	Servicio Virosis Respiratorias-Departamento Virología-INEI	Instituto Nacional Enfermedades Infecciosas C.G.Malbran	Baumeister E. et al
Argentina/INEI019026/2020	EPI_ISL_849294	2020-06-15	Servicio Virosis Respiratorias-Departamento Virología-INEI	Instituto Nacional Enfermedades Infecciosas C.G.Malbran	Baumeister E. et al
Argentina/INEI019377/2020	EPI_ISL_849293	2020-06-17	Servicio Virosis Respiratorias-Departamento Virología-INEI	Instituto Nacional Enfermedades Infecciosas C.G.Malbran	Baumeister E. et al
Argentina/INEI019422/2020	EPI_ISL_849307	2020-06-17	Servicio Virosis Respiratorias-Departamento Virología-INEI	Instituto Nacional Enfermedades Infecciosas C.G.Malbran	Baumeister E. et al
Argentina/INEI019568/2020	EPI_ISL_849295	2020-06-17	Servicio Virosis Respiratorias-Departamento Virología-INEI	Instituto Nacional Enfermedades Infecciosas C.G.Malbran	Baumeister E. et al
Argentina/INEI019764/2020	EPI_ISL_849290	2020-06-18	Servicio Virosis Respiratorias-Departamento Virología-INEI	Instituto Nacional Enfermedades Infecciosas C.G.Malbran	Baumeister E. et al
Argentina/INEI020862/2020	EPI_ISL_849298	2020-06-10	Servicio Virosis Respiratorias-Departamento Virología-INEI	Instituto Nacional Enfermedades Infecciosas C.G.Malbran	Baumeister E. et al
Argentina/INEI020955/2020	EPI_ISL_849319	2020-06-11	Servicio Virosis Respiratorias-Departamento Virología-INEI	Instituto Nacional Enfermedades Infecciosas C.G.Malbran	Baumeister E. et al
Argentina/INEI021840/2020	EPI_ISL_849296	2020-06-17	Servicio Virosis Respiratorias-Departamento Virología-INEI	Instituto Nacional Enfermedades Infecciosas C.G.Malbran	Baumeister E. et al
Argentina/INEI021845/2020	EPI_ISL_849308	2020-06-17	Servicio Virosis Respiratorias-Departamento Virología-INEI	Instituto Nacional Enfermedades Infecciosas C.G.Malbran	Baumeister E. et al
Argentina/INEI022085/2020	EPI_ISL_849305	2020-06-18	Servicio Virosis Respiratorias-Departamento Virología-INEI	Instituto Nacional Enfermedades Infecciosas C.G.Malbran	Baumeister E. et al
Argentina/INEI022121/2020	EPI_ISL_849309	2020-06-18	Servicio Virosis Respiratorias-Departamento Virología-INEI	Instituto Nacional Enfermedades Infecciosas C.G.Malbran	Baumeister E. et al
Argentina/INEI022890/2020	EPI_ISL_849310	2020-06-22	Servicio Virosis Respiratorias-Departamento Virología-INEI	Instituto Nacional Enfermedades Infecciosas C.G.Malbran	Baumeister E. et al
Argentina/INEI023371/2020	EPI_ISL_849280	2020-06-26	Servicio Virosis Respiratorias-Departamento Virología-INEI	Instituto Nacional Enfermedades Infecciosas C.G.Malbran	Baumeister E. et al
Argentina/INEI023486/2020	EPI_ISL_849279	2020-06-27	Servicio Virosis Respiratorias-Departamento Virología-INEI	Instituto Nacional Enfermedades Infecciosas C.G.Malbran	Baumeister E. et al
Argentina/INEI023720/2020	EPI_ISL_849285	2020-06-29	Servicio Virosis Respiratorias-Departamento Virología-INEI	Instituto Nacional Enfermedades Infecciosas C.G.Malbran	Baumeister E. et al
Argentina/INEI024145/2020	EPI_ISL_849306	2020-07-02	Servicio Virosis Respiratorias-Departamento Virología-INEI	Instituto Nacional Enfermedades Infecciosas C.G.Malbran	Baumeister E. et al
Argentina/INEI024405/2020	EPI_ISL_849281	2020-07-04	Servicio Virosis Respiratorias-Departamento Virología-INEI	Instituto Nacional Enfermedades Infecciosas C.G.Malbran	Baumeister E. et al
Argentina/INEI024795/2020	EPI_ISL_849292	2020-07-07	Servicio Virosis Respiratorias-Departamento Virología-INEI	Instituto Nacional Enfermedades Infecciosas C.G.Malbran	Baumeister E. et al
Argentina/INEI025314/2020	EPI_ISL_849289	2020-07-10	Servicio Virosis Respiratorias-Departamento Virología-INEI	Instituto Nacional Enfermedades Infecciosas C.G.Malbran	Baumeister E. et al
Argentina/INEI030336/2020	EPI_ISL_849288	2020-06-28	Servicio Virosis Respiratorias-Departamento Virología-INEI	Instituto Nacional Enfermedades Infecciosas C.G.Malbran	Baumeister E. et al
Argentina/INEI030427/2020	EPI_ISL_849284	2020-06-28	Servicio Virosis Respiratorias-Departamento Virología-INEI	Instituto Nacional Enfermedades Infecciosas C.G.Malbran	Baumeister E. et al
Argentina/INEI030694/2020	EPI_ISL_849297	2020-06-29	Servicio Virosis Respiratorias-Departamento Virología-INEI	Instituto Nacional Enfermedades Infecciosas C.G.Malbran	Baumeister E. et al
Argentina/INEI030804/2020	EPI_ISL_849282	2020-06-30	Servicio Virosis Respiratorias-Departamento Virología-INEI	Instituto Nacional Enfermedades Infecciosas C.G.Malbran	Baumeister E. et al
Argentina/INEI031614/2020	EPI_ISL_849320	2020-07-04	Servicio Virosis Respiratorias-Departamento Virología-INEI	Instituto Nacional Enfermedades Infecciosas C.G.Malbran	Baumeister E. et al
Argentina/INEI031617/2020	EPI_ISL_849317	2020-07-04	Servicio Virosis Respiratorias-Departamento Virología-INEI	Instituto Nacional Enfermedades Infecciosas C.G.Malbran	Baumeister E. et al
Argentina/INEI031619/2020	EPI_ISL_849311	2020-07-04	Servicio Virosis Respiratorias-Departamento Virología-INEI	Instituto Nacional Enfermedades Infecciosas C.G.Malbran	Baumeister E. et al
Argentina/INEI031669/2020	EPI_ISL_849312	2020-07-04	Servicio Virosis Respiratorias-Departamento Virología-INEI	Instituto Nacional Enfermedades Infecciosas C.G.Malbran	Baumeister E. et al
Argentina/INEI031683/2020	EPI_ISL_849302	2020-07-04	Servicio Virosis Respiratorias-Departamento Virología-INEI	Instituto Nacional Enfermedades Infecciosas C.G.Malbran	Baumeister E. et al
Argentina/INEI032121/2020	EPI_ISL_849291	2020-07-06	Servicio Virosis Respiratorias-Departamento Virología-INEI	Instituto Nacional Enfermedades Infecciosas C.G.Malbran	Baumeister E. et al
Argentina/INEI040154/2020	EPI_ISL_849321	2020-06-19	Servicio Virosis Respiratorias-Departamento Virología-INEI	Instituto Nacional Enfermedades Infecciosas C.G.Malbran	Baumeister E. et al
Argentina/INEI040157/2020	EPI_ISL_849313	2020-06-19	Servicio Virosis Respiratorias-Departamento Virología-INEI	Instituto Nacional Enfermedades Infecciosas C.G.Malbran	Baumeister E. et al
Argentina/INEI041082/2020	EPI_ISL_849314	2020-06-24	Servicio Virosis Respiratorias-Departamento Virología-INEI	Instituto Nacional Enfermedades Infecciosas C.G.Malbran	Baumeister E. et al
Argentina/INEI041319/2020	EPI_ISL_849303	2020-06-25	Servicio Virosis Respiratorias-Departamento Virología-INEI	Instituto Nacional Enfermedades Infecciosas C.G.Malbran	Baumeister E. et al
Argentina/INEI041399/2020	EPI_ISL_849304	2020-06-25	Servicio Virosis Respiratorias-Departamento Virología-INEI	Instituto Nacional Enfermedades Infecciosas C.G.Malbran	Baumeister E. et al
Argentina/INEI041590/2020	EPI_ISL_849315	2020-06-26	Servicio Virosis Respiratorias-Departamento Virología-INEI	Instituto Nacional Enfermedades Infecciosas C.G.Malbran	Baumeister E. et al
Argentina/INEI041592/2020	EPI_ISL_849316	2020-06-26	Servicio Virosis Respiratorias-Departamento Virología-INEI	Instituto Nacional Enfermedades Infecciosas C.G.Malbran	Baumeister E. et al
Argentina/INEI082860/2020	EPI_ISL_849373	2020-10-08	Servicio Virosis Respiratorias-Departamento Virología-INEI	Instituto Nacional Enfermedades Infecciosas C.G.Malbran	Baumeister E. et al
Argentina/INEI082862/2020	EPI_ISL_849374	2020-10-08	Servicio Virosis Respiratorias-Departamento Virología-INEI	Instituto Nacional Enfermedades Infecciosas C.G.Malbran	Baumeister E. et al
Argentina/INEI082916/2020	EPI_ISL_849375	2020-10-08	Servicio Virosis Respiratorias-Departamento Virología-INEI	Instituto Nacional Enfermedades Infecciosas C.G.Malbran	Baumeister E. et al
Argentina/INEI092516/2020	EPI_ISL_849376	2020-10-09	Servicio Virosis Respiratorias-Departamento Virología-INEI	Instituto Nacional Enfermedades Infecciosas C.G.Malbran	Baumeister E. et al
Argentina/INEI092571/2020	EPI_ISL_849377	2020-10-09	Servicio Virosis Respiratorias-Departamento Virología-INEI	Instituto Nacional Enfermedades Infecciosas C.G.Malbran	Baumeister E. et al
Argentina/INEI092580/2020	EPI_ISL_849378	2020-10-09	Servicio Virosis Respiratorias-Departamento Virología-INEI	Instituto Nacional Enfermedades Infecciosas C.G.Malbran	Baumeister E. et al
Argentina/INEI092593/2020	EPI_ISL_849379	2020-10-09	Servicio Virosis Respiratorias-Departamento Virología-INEI	Instituto Nacional Enfermedades Infecciosas C.G.Malbran	Baumeister E. et al
Argentina/INEI092810/2020	EPI_ISL_849380	2020-10-10	Servicio Virosis Respiratorias-Departamento Virología-INEI	Instituto Nacional Enfermedades Infecciosas C.G.Malbran	Baumeister E. et al
Argentina/INEI092813/2020	EPI_ISL_849381	2020-10-10	Servicio Virosis Respiratorias-Departamento Virología-INEI	Instituto Nacional Enfermedades Infecciosas C.G.Malbran	Baumeister E. et al
Argentina/INEI092843/2020	EPI_ISL_849382	2020-10-09	Servicio Virosis Respiratorias-Departamento Virología-INEI	Instituto Nacional Enfermedades Infecciosas C.G.Malbran	Baumeister E. et al
Argentina/INEI095222/2020	EPI_ISL_849350	2020-10-16	Servicio Virosis Respiratorias-Departamento Virología-INEI	Instituto Nacional Enfermedades Infecciosas C.G.Malbran	Baumeister E. et al
Argentina/INEI095228/2020	EPI_ISL_849351	2020-10-16	Servicio Virosis Respiratorias-Departamento Virología-INEI	Instituto Nacional Enfermedades Infecciosas C.G.Malbran	Baumeister E. et al
Argentina/INEI095276/2020	EPI_ISL_849352	2020-10-19	Servicio Virosis Respiratorias-Departamento Virología-INEI	Instituto Nacional Enfermedades Infecciosas C.G.Malbran	Baumeister E. et al
Argentina/INEI095283/2020	EPI_ISL_849353	2020-10-15	Servicio Virosis Respiratorias-Departamento Virología-INEI	Instituto Nacional Enfermedades Infecciosas C.G.Malbran	Baumeister E. et al
Argentina/INEI095287/2020	EPI_ISL_849354	2020-10-15	Servicio Virosis Respiratorias-Departamento Virología-INEI	Instituto Nacional Enfermedades Infecciosas C.G.Malbran	Baumeister E. et al
Argentina/INEI095357/2020	EPI_ISL_849355	2020-10-19	Servicio Virosis Respiratorias-Departamento Virología-INEI	Instituto Nacional Enfermedades Infecciosas C.G.Malbran	Baumeister E. et al
Argentina/INEI095413/2020	EPI_ISL_849356	2020-10-19	Servicio Virosis Respiratorias-Departamento Virología-INEI	Instituto Nacional Enfermedades Infecciosas C.G.Malbran	Baumeister E. et al
Argentina/INEI095421/2020	EPI_ISL_849357	2020-10-16	Servicio Virosis Respiratorias-Departamento Virología-INEI	Instituto Nacional Enfermedades Infecciosas C.G.Malbran	Baumeister E. et al
Argentina/INEI095450/2020	EPI_ISL_849358	2020-10-19	Servicio Virosis Respiratorias-Departamento Virología-INEI	Instituto Nacional Enfermedades Infecciosas C.G.Malbran	Baumeister E. et al
Argentina/INEI095503/2020	EPI_ISL_849359	2020-10-20	Servicio Virosis Respiratorias-Departamento Virología-INEI	Instituto Nacional Enfermedades Infecciosas C.G.Malbran	Baumeister E. et al
Argentina/INEI095573/2020	EPI_ISL_849360	2020-10-16	Servicio Virosis Respiratorias-Departamento Virología-INEI	Instituto Nacional Enfermedades Infecciosas C.G.Malbran	Baumeister E. et al
Argentina/INEI095579/2020	EPI_ISL_849361	2020-10-16	Servicio Virosis Respiratorias-Departamento Virología-INEI	Instituto Nacional Enfermedades Infecciosas C.G.Malbran	Baumeister E. et al
Argentina/INEI095674/2020	EPI_ISL_849362	2020-10-17	Servicio Virosis Respiratorias-Departamento Virología-INEI	Instituto Nacional Enfermedades Infecciosas C.G.Malbran	Baumeister E. et al
Argentina/INEI095695/2020	EPI_ISL_849363	2020-10-16	Servicio Virosis Respiratorias-Departamento Virología-INEI	Instituto Nacional Enfermedades Infecciosas C.G.Malbran	Baumeister E. et al
Argentina/INEI095845/2020	EPI_ISL_849364	2020-10-22	Servicio Virosis Respiratorias-Departamento Virología-INEI	Instituto Nacional Enfermedades Infecciosas C.G.Malbran	Baumeister E. et al
Argentina/INEI095952/2020	EPI_ISL_849365	2020-10-21	Servicio Virosis Respiratorias-Departamento Virología-INEI	Instituto Nacional Enfermedades Infecciosas C.G.Malbran	Baumeister E. et al
Argentina/INEI095955/2020	EPI_ISL_849366	2020-10-21	Servicio Virosis Respiratorias-Departamento Virología-INEI	Instituto Nacional Enfermedades Infecciosas C.G.Malbran	Baumeister E. et al
Argentina/INEI095994/2020	EPI_ISL_849367	2020-10-18	Servicio Virosis Respiratorias-Departamento Virología-INEI	Instituto Nacional Enfermedades Infecciosas C.G.Malbran	Baumeister E. et al
Argentina/INEI096021/2020	EPI_ISL_849368	2020-10-22	Servicio Virosis Respiratorias-Departamento Virología-INEI	Instituto Nacional Enfermedades Infecciosas C.G.Malbran	Baumeister E. et al
Argentina/INEI096022/2020	EPI_ISL_849369	2020-10-22	Servicio Virosis Respiratorias-Departamento Virología-INEI	Instituto Nacional Enfermedades Infecciosas C.G.Malbran	Baumeister E. et al
Argentina/INEI096077/2020	EPI_ISL_849370	2020-10-23	Servicio Virosis Respiratorias-Departamento Virología-INEI	Instituto Nacional Enfermedades Infecciosas C.G.Malbran	Baumeister E. et al
Argentina/INEI096084/2020	EPI_ISL_849371	2020-10-24	Servicio Virosis Respiratorias-Departamento Virología-INEI	Instituto Nacional Enfermedades Infecciosas C.G.Malbran	Baumeister E. et al
Argentina/INEI096204/2020	EPI_ISL_849372	2020-10-26	Servicio Virosis Respiratorias-Departamento Virología-INEI	Instituto Nacional Enfermedades Infecciosas C.G.Malbran	Baumeister E. et al
Argentina/INEI096222/2020	EPI_ISL_856790	2020-10-27	Servicio Virosis Respiratorias-Departamento Virología-INEI	Instituto Nacional Enfermedades Infecciosas C.G.Malbran	Baumeister E. et al
Argentina/INEI096223/2020	EPI_ISL_856791	2020-10-27	Servicio Virosis Respiratorias-Departamento Virología-INEI	Instituto Nacional Enfermedades Infecciosas C.G.Malbran	Baumeister E. et al
Argentina/INEI096269/2020	EPI_ISL_856792	2020-10-28	Servicio Virosis Respiratorias-Departamento Virología-INEI	Instituto Nacional Enfermedades Infecciosas C.G.Malbran	Baumeister E. et al
Argentina/INEI096300/2020	EPI_ISL_856793	2020-10-28	Servicio Virosis Respiratorias-Departamento Virología-INEI	Instituto Nacional Enfermedades Infecciosas C.G.Malbran	Baumeister E. et al
Argentina/INEI096305/2020	EPI_ISL_856794	2020-10-31	Servicio Virosis Respiratorias-Departamento Virología-INEI	Instituto Nacional Enfermedades Infecciosas C.G.Malbran	Baumeister E. et al
Argentina/INEI096315/2020	EPI_ISL_856795	2020-10-31	Servicio Virosis Respiratorias-Departamento Virología-INEI	Instituto Nacional Enfermedades Infecciosas C.G.Malbran	Baumeister E. et al
Argentina/INEI096359/2020	EPI_ISL_856796	2020-10-30	Servicio Virosis Respiratorias-Departamento Virología-INEI	Instituto Nacional Enfermedades Infecciosas C.G.Malbran	Baumeister E. et al
Argentina/INEI096369/2020	EPI_ISL_856797	2020-11-02	Servicio Virosis Respiratorias-Departamento Virología-INEI	Instituto Nacional Enfermedades Infecciosas C.G.Malbran	Baumeister E. et al
Argentina/INEI096397/2020	EPI_ISL_856798	2020-11-02	Servicio Virosis Respiratorias-Departamento Virología-INEI	Instituto Nacional Enfermedades Infecciosas C.G.Malbran	Baumeister E. et al
Argentina/INEI096418/2020	EPI_ISL_856799	2020-11-03	Servicio Virosis Respiratorias-Departamento Virología-INEI	Instituto Nacional Enfermedades Infecciosas C.G.Malbran	Baumeister E. et al
Argentina/INEI096492/2020	EPI_ISL_856800	2020-11-04	Servicio Virosis Respiratorias-Departamento Virología-INEI	Instituto Nacional Enfermedades Infecciosas C.G.Malbran	Baumeister E. et al
Argentina/INEI096522/2020	EPI_ISL_856801	2020-11-06	Servicio Virosis Respiratorias-Departamento Virología-INEI	Instituto Nacional Enfermedades Infecciosas C.G.Malbran	Baumeister E. et al
Argentina/INEI096534/2020	EPI_ISL_2158693	2020-11-08	Servicio Virosis Respiratorias-Departamento Virología-INEI	Instituto Nacional Enfermedades Infecciosas C.G.Malbran	Baumeister E. et al
Argentina/INEI096535/2020	EPI_ISL_2104757	2020-11-08	Servicio Virosis Respiratorias-Departamento Virología-INEI	Instituto Nacional Enfermedades Infecciosas C.G.Malbran	Baumeister E. et al
Argentina/INEI096542/2020	EPI_ISL_2104758	2020-11-07	Servicio Virosis Respiratorias-Departamento Virología-INEI	Instituto Nacional Enfermedades Infecciosas C.G.Malbran	Baumeister E. et al
Argentina/INEI096614/2020	EPI_ISL_2104759	2020-11-09	Servicio Virosis Respiratorias-Departamento Virología-INEI	Instituto Nacional Enfermedades Infecciosas C.G.Malbran	Baumeister E. et al
Argentina/INEI096662/2020	EPI_ISL_2104760	2020-11-11	Servicio Virosis Respiratorias-Departamento Virología-INEI	Instituto Nacional Enfermedades Infecciosas C.G.Malbran	Baumeister E. et al
Argentina/INEI096663/2020	EPI_ISL_2104761	2020-11-11	Servicio Virosis Respiratorias-Departamento Virología-INEI	Instituto Nacional Enfermedades Infecciosas C.G.Malbran	Baumeister E. et al
Argentina/INEI096753/2020	EPI_ISL_2104762	2020-11-12	Servicio Virosis Respiratorias-Departamento Virología-INEI	Instituto Nacional Enfermedades Infecciosas C.G.Malbran	Baumeister E. et al
Argentina/INEI096754/2020	EPI_ISL_2104763	2020-11-12	Servicio Virosis Respiratorias-Departamento Virología-INEI	Instituto Nacional Enfermedades Infecciosas C.G.Malbran	Baumeister E. et al
Argentina/INEI096765/2020	EPI_ISL_2104764	2020-11-13	Servicio Virosis Respiratorias-Departamento Virología-INEI	Instituto Nacional Enfermedades Infecciosas C.G.Malbran	Baumeister E. et al
Argentina/INEI096771/2020	EPI_ISL_2104765	2020-11-14	Servicio Virosis Respiratorias-Departamento Virología-INEI	Instituto Nacional Enfermedades Infecciosas C.G.Malbran	Baumeister E. et al
Argentina/INEI096772/2020	EPI_ISL_2104766	2020-11-17	Servicio Virosis Respiratorias-Departamento Virología-INEI	Instituto Nacional Enfermedades Infecciosas C.G.Malbran	Baumeister E. et al
Argentina/INEI096774/2020	EPI_ISL_2104767	2020-11-12	Servicio Virosis Respiratorias-Departamento Virología-INEI	Instituto Nacional Enfermedades Infecciosas C.G.Malbran	Baumeister E. et al
Argentina/INEI096788/2020	EPI_ISL_2104768	2020-11-11	Servicio Virosis Respiratorias-Departamento Virología-INEI	Instituto Nacional Enfermedades Infecciosas C.G.Malbran	Baumeister E. et al
Argentina/INEI096897/2020	EPI_ISL_2104769	2020-11-15	Servicio Virosis Respiratorias-Departamento Virología-INEI	Instituto Nacional Enfermedades Infecciosas C.G.Malbran	Baumeister E. et al
Argentina/INEI096962/2020	EPI_ISL_2104770	2020-11-17	Servicio Virosis Respiratorias-Departamento Virología-INEI	Instituto Nacional Enfermedades Infecciosas C.G.Malbran	Baumeister E. et al
Argentina/INEI096967/2020	EPI_ISL_2104771	2020-11-17	Servicio Virosis Respiratorias-Departamento Virología-INEI	Instituto Nacional Enfermedades Infecciosas C.G.Malbran	Baumeister E. et al
Argentina/INEI096972/2020	EPI_ISL_2104772	2020-11-17	Servicio Virosis Respiratorias-Departamento Virología-INEI	Instituto Nacional Enfermedades Infecciosas C.G.Malbran	Baumeister E. et al
Argentina/INEI096973/2020	EPI_ISL_2104773	2020-11-16	Servicio Virosis Respiratorias-Departamento Virología-INEI	Instituto Nacional Enfermedades Infecciosas C.G.Malbran	Baumeister E. et al
Argentina/INEI097114/2020	EPI_ISL_2104774	2020-11-18	Servicio Virosis Respiratorias-Departamento Virología-INEI	Instituto Nacional Enfermedades Infecciosas C.G.Malbran	Baumeister E. et al
Argentina/INEI097120/2020	EPI_ISL_2104775	2020-11-19	Servicio Virosis Respiratorias-Departamento Virología-INEI	Instituto Nacional Enfermedades Infecciosas C.G.Malbran	Baumeister E. et al
Argentina/INEI097124/2020	EPI_ISL_2104776	2020-11-18	Servicio Virosis Respiratorias-Departamento Virología-INEI	Instituto Nacional Enfermedades Infecciosas C.G.Malbran	Baumeister E. et al
Argentina/INEI097125/2020	EPI_ISL_2104777	2020-11-18	Servicio Virosis Respiratorias-Departamento Virología-INEI	Instituto Nacional Enfermedades Infecciosas C.G.Malbran	Baumeister E. et al
Argentina/INEI097126/2020	EPI_ISL_2104778	2020-11-18	Servicio Virosis Respiratorias-Departamento Virología-INEI	Instituto Nacional Enfermedades Infecciosas C.G.Malbran	Baumeister E. et al
Argentina/INEI097128/2020	EPI_ISL_2104779	2020-11-18	Servicio Virosis Respiratorias-Departamento Virología-INEI	Instituto Nacional Enfermedades Infecciosas C.G.Malbran	Baumeister E. et al
Argentina/INEI097130/2020	EPI_ISL_856760	2020-11-18	Servicio Virosis Respiratorias-Departamento Virología-INEI	Instituto Nacional Enfermedades Infecciosas C.G.Malbran	Baumeister E. et al
Argentina/INEI097145/2020	EPI_ISL_856761	2020-11-20	Servicio Virosis Respiratorias-Departamento Virología-INEI	Instituto Nacional Enfermedades Infecciosas C.G.Malbran	Baumeister E. et al
Argentina/INEI097148/2020	EPI_ISL_856762	2020-11-20	Servicio Virosis Respiratorias-Departamento Virología-INEI	Instituto Nacional Enfermedades Infecciosas C.G.Malbran	Baumeister E. et al
Argentina/INEI097176/2020	EPI_ISL_856763	2020-11-20	Servicio Virosis Respiratorias-Departamento Virología-INEI	Instituto Nacional Enfermedades Infecciosas C.G.Malbran	Baumeister E. et al
Argentina/INEI097191/2020	EPI_ISL_856764	2020-11-25	Servicio Virosis Respiratorias-Departamento Virología-INEI	Instituto Nacional Enfermedades Infecciosas C.G.Malbran	Baumeister E. et al
Argentina/INEI097210/2020	EPI_ISL_856765	2020-11-24	Servicio Virosis Respiratorias-Departamento Virología-INEI	Instituto Nacional Enfermedades Infecciosas C.G.Malbran	Baumeister E. et al
Argentina/INEI097339/2020	EPI_ISL_856766	2020-11-26	Servicio Virosis Respiratorias-Departamento Virología-INEI	Instituto Nacional Enfermedades Infecciosas C.G.Malbran	Baumeister E. et al
Argentina/INEI097370/2020	EPI_ISL_856767	2020-11-25	Servicio Virosis Respiratorias-Departamento Virología-INEI	Instituto Nacional Enfermedades Infecciosas C.G.Malbran	Baumeister E. et al
Argentina/INEI097373/2020	EPI_ISL_856768	2020-11-25	Servicio Virosis Respiratorias-Departamento Virología-INEI	Instituto Nacional Enfermedades Infecciosas C.G.Malbran	Baumeister E. et al
Argentina/INEI097375/2020	EPI_ISL_856769	2020-11-25	Servicio Virosis Respiratorias-Departamento Virología-INEI	Instituto Nacional Enfermedades Infecciosas C.G.Malbran	Baumeister E. et al
Argentina/INEI097378/2020	EPI_ISL_856770	2020-11-25	Servicio Virosis Respiratorias-Departamento Virología-INEI	Instituto Nacional Enfermedades Infecciosas C.G.Malbran	Baumeister E. et al
Argentina/INEI097387/2020	EPI_ISL_856771	2020-11-28	Servicio Virosis Respiratorias-Departamento Virología-INEI	Instituto Nacional Enfermedades Infecciosas C.G.Malbran	Baumeister E. et al
Argentina/INEI097659/2020	EPI_ISL_856772	2020-12-01	Servicio Virosis Respiratorias-Departamento Virología-INEI	Instituto Nacional Enfermedades Infecciosas C.G.Malbran	Baumeister E. et al
Argentina/INEI097697/2020	EPI_ISL_856773	2020-12-02	Servicio Virosis Respiratorias-Departamento Virología-INEI	Instituto Nacional Enfermedades Infecciosas C.G.Malbran	Baumeister E. et al
Argentina/INEI097811/2020	EPI_ISL_856774	2020-12-03	Servicio Virosis Respiratorias-Departamento Virología-INEI	Instituto Nacional Enfermedades Infecciosas C.G.Malbran	Baumeister E. et al
Argentina/INEI097815/2020	EPI_ISL_856775	2020-12-03	Servicio Virosis Respiratorias-Departamento Virología-INEI	Instituto Nacional Enfermedades Infecciosas C.G.Malbran	Baumeister E. et al
Argentina/INEI098414/2020	EPI_ISL_856776	2020-12-09	Servicio Virosis Respiratorias-Departamento Virología-INEI	Instituto Nacional Enfermedades Infecciosas C.G.Malbran	Baumeister E. et al
Argentina/INEI098418/2020	EPI_ISL_856777	2020-12-04	Servicio Virosis Respiratorias-Departamento Virología-INEI	Instituto Nacional Enfermedades Infecciosas C.G.Malbran	Baumeister E. et al
Argentina/INEI098420/2020	EPI_ISL_856778	2020-12-04	Servicio Virosis Respiratorias-Departamento Virología-INEI	Instituto Nacional Enfermedades Infecciosas C.G.Malbran	Baumeister E. et al
Argentina/INEI098437/2020	EPI_ISL_856779	2020-12-06	Servicio Virosis Respiratorias-Departamento Virología-INEI	Instituto Nacional Enfermedades Infecciosas C.G.Malbran	Baumeister E. et al
Argentina/INEI098447/2020	EPI_ISL_856780	2020-12-09	Servicio Virosis Respiratorias-Departamento Virología-INEI	Instituto Nacional Enfermedades Infecciosas C.G.Malbran	Baumeister E. et al
Argentina/INEI098448/2020	EPI_ISL_856781	2020-12-09	Servicio Virosis Respiratorias-Departamento Virología-INEI	Instituto Nacional Enfermedades Infecciosas C.G.Malbran	Baumeister E. et al
Argentina/INEI098454/2020	EPI_ISL_856782	2020-12-09	Servicio Virosis Respiratorias-Departamento Virología-INEI	Instituto Nacional Enfermedades Infecciosas C.G.Malbran	Baumeister E. et al
Argentina/INEI098490/2020	EPI_ISL_856783	2020-12-10	Servicio Virosis Respiratorias-Departamento Virología-INEI	Instituto Nacional Enfermedades Infecciosas C.G.Malbran	Baumeister E. et al
Argentina/INEI098521/2020	EPI_ISL_856784	2020-12-11	Servicio Virosis Respiratorias-Departamento Virología-INEI	Instituto Nacional Enfermedades Infecciosas C.G.Malbran	Baumeister E. et al
Argentina/INEI098536/2020	EPI_ISL_856785	2020-12-15	Servicio Virosis Respiratorias-Departamento Virología-INEI	Instituto Nacional Enfermedades Infecciosas C.G.Malbran	Baumeister E. et al
Argentina/INEI098554/2020	EPI_ISL_856786	2020-12-13	Servicio Virosis Respiratorias-Departamento Virología-INEI	Instituto Nacional Enfermedades Infecciosas C.G.Malbran	Baumeister E. et al
Argentina/INEI098558/2020	EPI_ISL_856787	2020-12-14	Servicio Virosis Respiratorias-Departamento Virología-INEI	Instituto Nacional Enfermedades Infecciosas C.G.Malbran	Baumeister E. et al
Argentina/INEI098603/2020	EPI_ISL_856788	2020-12-16	Servicio Virosis Respiratorias-Departamento Virología-INEI	Instituto Nacional Enfermedades Infecciosas C.G.Malbran	Baumeister E. et al
Argentina/INEI098730/2020	EPI_ISL_856789	2020-12-21	Servicio Virosis Respiratorias-Departamento Virología-INEI	Instituto Nacional Enfermedades Infecciosas C.G.Malbran	Baumeister E. et al
Argentina/INEI098807/2020	EPI_ISL_856756	2020-12-21	Servicio Virosis Respiratorias-Departamento Virología-INEI	Instituto Nacional Enfermedades Infecciosas C.G.Malbran	Baumeister E. et al
Argentina/INEI099212/2020	EPI_ISL_856757	2020-12-24	Servicio Virosis Respiratorias-Departamento Virología-INEI	Instituto Nacional Enfermedades Infecciosas C.G.Malbran	Baumeister E. et al
Argentina/INEI099213/2020	EPI_ISL_856758	2020-12-24	Servicio Virosis Respiratorias-Departamento Virología-INEI	Instituto Nacional Enfermedades Infecciosas C.G.Malbran	Baumeister E. et al
Argentina/INEI099214/2020	EPI_ISL_856759	2020-12-24	Servicio Virosis Respiratorias-Departamento Virología-INEI	Instituto Nacional Enfermedades Infecciosas C.G.Malbran	Baumeister E. et al
Argentina/INEI099312/2020	EPI_ISL_2135134	2020-12-30	Servicio Virosis Respiratorias-Departamento Virología-INEI	Instituto Nacional Enfermedades Infecciosas C.G.Malbran	Baumeister E. et al
Argentina/INEI099528/2021	EPI_ISL_2105566	2021-01-05	Servicio Virosis Respiratorias-Departamento Virología-INEI	Instituto Nacional Enfermedades Infecciosas C.G.Malbran	Baumeister E. et al
Argentina/INEI099626/2021	EPI_ISL_2105567	2021-01-07	Servicio Virosis Respiratorias-Departamento Virología-INEI	Instituto Nacional Enfermedades Infecciosas C.G.Malbran	Baumeister E. et al
Argentina/INEI099853/2021	EPI_ISL_2105568	2021-01-15	Servicio Virosis Respiratorias-Departamento Virología-INEI	Instituto Nacional Enfermedades Infecciosas C.G.Malbran	Baumeister E. et al
Argentina/INEI100046/2021	EPI_ISL_2105569	2021-01-18	Servicio Virosis Respiratorias-Departamento Virología-INEI	Instituto Nacional Enfermedades Infecciosas C.G.Malbran	Baumeister E. et al
Argentina/INEI100410/2021	EPI_ISL_2105570	2021-01-21	Servicio Virosis Respiratorias-Departamento Virología-INEI	Instituto Nacional Enfermedades Infecciosas C.G.Malbran	Baumeister E. et al
Argentina/INEI100430/2021	EPI_ISL_2105571	2021-01-22	Servicio Virosis Respiratorias-Departamento Virología-INEI	Instituto Nacional Enfermedades Infecciosas C.G.Malbran	Baumeister E. et al
Argentina/INEI100599/2021	EPI_ISL_2105572	2021-01-24	Servicio Virosis Respiratorias-Departamento Virología-INEI	Instituto Nacional Enfermedades Infecciosas C.G.Malbran	Baumeister E. et al
Argentina/INEI100606/2021	EPI_ISL_2105573	2021-01-27	Servicio Virosis Respiratorias-Departamento Virología-INEI	Instituto Nacional Enfermedades Infecciosas C.G.Malbran	Baumeister E. et al
Argentina/INEI100607/2021	EPI_ISL_2105574	2021-01-27	Servicio Virosis Respiratorias-Departamento Virología-INEI	Instituto Nacional Enfermedades Infecciosas C.G.Malbran	Baumeister E. et al
Argentina/INEI100608/2021	EPI_ISL_2105575	2021-01-27	Servicio Virosis Respiratorias-Departamento Virología-INEI	Instituto Nacional Enfermedades Infecciosas C.G.Malbran	Baumeister E. et al
Argentina/INEI100632/2021	EPI_ISL_2104813	2021-01-29	Servicio Virosis Respiratorias-Departamento Virología-INEI	Instituto Nacional Enfermedades Infecciosas C.G.Malbran	Baumeister E. et al
Argentina/INEI100633/2021	EPI_ISL_2104814	2021-01-29	Servicio Virosis Respiratorias-Departamento Virología-INEI	Instituto Nacional Enfermedades Infecciosas C.G.Malbran	Baumeister E. et al
Argentina/INEI100634/2021	EPI_ISL_2104815	2021-01-28	Servicio Virosis Respiratorias-Departamento Virología-INEI	Instituto Nacional Enfermedades Infecciosas C.G.Malbran	Baumeister E. et al
Argentina/INEI100828/2021	EPI_ISL_2104816	2021-02-01	Servicio Virosis Respiratorias-Departamento Virología-INEI	Instituto Nacional Enfermedades Infecciosas C.G.Malbran	Baumeister E. et al
Argentina/INEI100829/2021	EPI_ISL_2104817	2021-02-01	Servicio Virosis Respiratorias-Departamento Virología-INEI	Instituto Nacional Enfermedades Infecciosas C.G.Malbran	Baumeister E. et al
Argentina/INEI100835/2021	EPI_ISL_2104818	2021-02-01	Servicio Virosis Respiratorias-Departamento Virología-INEI	Instituto Nacional Enfermedades Infecciosas C.G.Malbran	Baumeister E. et al
Argentina/INEI100848/2021	EPI_ISL_2104819	2021-01-29	Servicio Virosis Respiratorias-Departamento Virología-INEI	Instituto Nacional Enfermedades Infecciosas C.G.Malbran	Baumeister E. et al
Argentina/INEI100849/2021	EPI_ISL_2104820	2021-02-01	Servicio Virosis Respiratorias-Departamento Virología-INEI	Instituto Nacional Enfermedades Infecciosas C.G.Malbran	Baumeister E. et al
Argentina/INEI100852/2021	EPI_ISL_2104821	2021-02-01	Servicio Virosis Respiratorias-Departamento Virología-INEI	Instituto Nacional Enfermedades Infecciosas C.G.Malbran	Baumeister E. et al
Argentina/INEI100866/2021	EPI_ISL_2104822	2021-02-02	Servicio Virosis Respiratorias-Departamento Virología-INEI	Instituto Nacional Enfermedades Infecciosas C.G.Malbran	Baumeister E. et al
Argentina/INEI100867/2021	EPI_ISL_2104823	2021-02-02	Servicio Virosis Respiratorias-Departamento Virología-INEI	Instituto Nacional Enfermedades Infecciosas C.G.Malbran	Baumeister E. et al
Argentina/INEI100869/2021	EPI_ISL_2104824	2021-01-29	Servicio Virosis Respiratorias-Departamento Virología-INEI	Instituto Nacional Enfermedades Infecciosas C.G.Malbran	Baumeister E. et al
Argentina/INEI100870/2021	EPI_ISL_2104825	2021-01-29	Servicio Virosis Respiratorias-Departamento Virología-INEI	Instituto Nacional Enfermedades Infecciosas C.G.Malbran	Baumeister E. et al
Argentina/INEI100871/2021	EPI_ISL_2104826	2021-01-29	Servicio Virosis Respiratorias-Departamento Virología-INEI	Instituto Nacional Enfermedades Infecciosas C.G.Malbran	Baumeister E. et al
Argentina/INEI100962/2021	EPI_ISL_2135135	2021-01-22	Servicio Virosis Respiratorias-Departamento Virología-INEI	Instituto Nacional Enfermedades Infecciosas C.G.Malbran	Baumeister E. et al
Argentina/INEI100964/2021	EPI_ISL_2133399	2021-02-03	Servicio Virosis Respiratorias-Departamento Virología-INEI	Instituto Nacional Enfermedades Infecciosas C.G.Malbran	Baumeister E. et al
Argentina/INEI101003/2021	EPI_ISL_2135136	2021-02-07	Servicio Virosis Respiratorias-Departamento Virología-INEI	Instituto Nacional Enfermedades Infecciosas C.G.Malbran	Baumeister E. et al
Argentina/INEI101331/2021	EPI_ISL_2135137	2021-02-04	Servicio Virosis Respiratorias-Departamento Virología-INEI	Instituto Nacional Enfermedades Infecciosas C.G.Malbran	Baumeister E. et al
Argentina/INEI101332/2021	EPI_ISL_2133401	2021-02-05	Servicio Virosis Respiratorias-Departamento Virología-INEI	Instituto Nacional Enfermedades Infecciosas C.G.Malbran	Baumeister E. et al
Argentina/INEI101559/2021	EPI_ISL_2135138	2021-02-10	Servicio Virosis Respiratorias-Departamento Virología-INEI	Instituto Nacional Enfermedades Infecciosas C.G.Malbran	Baumeister E. et al
Argentina/INEI101562/2021	EPI_ISL_2135139	2021-02-08	Servicio Virosis Respiratorias-Departamento Virología-INEI	Instituto Nacional Enfermedades Infecciosas C.G.Malbran	Baumeister E. et al
Argentina/INEI101563/2021	EPI_ISL_2135140	2021-02-08	Servicio Virosis Respiratorias-Departamento Virología-INEI	Instituto Nacional Enfermedades Infecciosas C.G.Malbran	Baumeister E. et al
Argentina/INEI101620/2021	EPI_ISL_2135142	2021-02-23	Servicio Virosis Respiratorias-Departamento Virología-INEI	Instituto Nacional Enfermedades Infecciosas C.G.Malbran	Baumeister E. et al
Argentina/INEI101704/2021	EPI_ISL_2135141	2021-02-09	Servicio Virosis Respiratorias-Departamento Virología-INEI	Instituto Nacional Enfermedades Infecciosas C.G.Malbran	Baumeister E. et al
Argentina/INEI101867/2021	EPI_ISL_2135143	2021-02-23	Servicio Virosis Respiratorias-Departamento Virología-INEI	Instituto Nacional Enfermedades Infecciosas C.G.Malbran	Baumeister E. et al
Argentina/INEI101889/2021	EPI_ISL_2135144	2021-02-23	Servicio Virosis Respiratorias-Departamento Virología-INEI	Instituto Nacional Enfermedades Infecciosas C.G.Malbran	Baumeister E. et al
Argentina/INEI101926/2021	EPI_ISL_2135334	2021-02-26	Servicio Virosis Respiratorias-Departamento Virología-INEI	Instituto Nacional Enfermedades Infecciosas C.G.Malbran	Baumeister E. et al
Argentina/INEI102177/2021	EPI_ISL_2135145	2021-03-02	Servicio Virosis Respiratorias-Departamento Virología-INEI	Instituto Nacional Enfermedades Infecciosas C.G.Malbran	Baumeister E. et al
Argentina/INEI102179/2021	EPI_ISL_2135146	2021-02-12	Servicio Virosis Respiratorias-Departamento Virología-INEI	Instituto Nacional Enfermedades Infecciosas C.G.Malbran	Baumeister E. et al
Argentina/INEI102213/2021	EPI_ISL_2135147	2021-03-05	Servicio Virosis Respiratorias-Departamento Virología-INEI	Instituto Nacional Enfermedades Infecciosas C.G.Malbran	Baumeister E. et al
Argentina/INEI102214/2021	EPI_ISL_2135148	2021-03-09	Servicio Virosis Respiratorias-Departamento Virología-INEI	Instituto Nacional Enfermedades Infecciosas C.G.Malbran	Baumeister E. et al
Argentina/INEI102290/2021	EPI_ISL_2135682	2021-03-02	Servicio Virosis Respiratorias-Departamento Virología-INEI	Instituto Nacional Enfermedades Infecciosas C.G.Malbran	Baumeister E. et al
Argentina/INEI102291/2021	EPI_ISL_2135149	2021-03-10	Servicio Virosis Respiratorias-Departamento Virología-INEI	Instituto Nacional Enfermedades Infecciosas C.G.Malbran	Baumeister E. et al
Argentina/INEI102294/2021	EPI_ISL_2135150	2021-03-08	Servicio Virosis Respiratorias-Departamento Virología-INEI	Instituto Nacional Enfermedades Infecciosas C.G.Malbran	Baumeister E. et al
Argentina/INEI102295/2021	EPI_ISL_2135151	2021-03-04	Servicio Virosis Respiratorias-Departamento Virología-INEI	Instituto Nacional Enfermedades Infecciosas C.G.Malbran	Baumeister E. et al
Argentina/INEI102296/2021	EPI_ISL_2135152	2021-03-11	Servicio Virosis Respiratorias-Departamento Virología-INEI	Instituto Nacional Enfermedades Infecciosas C.G.Malbran	Baumeister E. et al
Argentina/INEI102297/2021	EPI_ISL_2135153	2021-03-09	Servicio Virosis Respiratorias-Departamento Virología-INEI	Instituto Nacional Enfermedades Infecciosas C.G.Malbran	Baumeister E. et al
Argentina/INEI102298/2021	EPI_ISL_2135154	2021-03-10	Servicio Virosis Respiratorias-Departamento Virología-INEI	Instituto Nacional Enfermedades Infecciosas C.G.Malbran	Baumeister E. et al
Argentina/INEI102299/2021	EPI_ISL_2135155	2021-03-11	Servicio Virosis Respiratorias-Departamento Virología-INEI	Instituto Nacional Enfermedades Infecciosas C.G.Malbran	Baumeister E. et al
Argentina/INEI102300/2021	EPI_ISL_2135156	2021-03-10	Servicio Virosis Respiratorias-Departamento Virología-INEI	Instituto Nacional Enfermedades Infecciosas C.G.Malbran	Baumeister E. et al
Argentina/INEI102301/2021	EPI_ISL_2135157	2021-03-08	Servicio Virosis Respiratorias-Departamento Virología-INEI	Instituto Nacional Enfermedades Infecciosas C.G.Malbran	Baumeister E. et al
Argentina/INEI102302/2021	EPI_ISL_2135158	2021-03-11	Servicio Virosis Respiratorias-Departamento Virología-INEI	Instituto Nacional Enfermedades Infecciosas C.G.Malbran	Baumeister E. et al
Argentina/INEI102303/2021	EPI_ISL_2135159	2021-03-11	Servicio Virosis Respiratorias-Departamento Virología-INEI	Instituto Nacional Enfermedades Infecciosas C.G.Malbran	Baumeister E. et al
Argentina/INEI102304/2021	EPI_ISL_2135160	2021-03-04	Servicio Virosis Respiratorias-Departamento Virología-INEI	Instituto Nacional Enfermedades Infecciosas C.G.Malbran	Baumeister E. et al
Argentina/INEI102328/2021	EPI_ISL_2135161	2021-03-10	Servicio Virosis Respiratorias-Departamento Virología-INEI	Instituto Nacional Enfermedades Infecciosas C.G.Malbran	Baumeister E. et al
Argentina/INEI102330/2021	EPI_ISL_2135162	2021-03-09	Servicio Virosis Respiratorias-Departamento Virología-INEI	Instituto Nacional Enfermedades Infecciosas C.G.Malbran	Baumeister E. et al
Argentina/INEI102333/2021	EPI_ISL_2135163	2021-03-10	Servicio Virosis Respiratorias-Departamento Virología-INEI	Instituto Nacional Enfermedades Infecciosas C.G.Malbran	Baumeister E. et al
Argentina/INEI102334/2021	EPI_ISL_2135164	2021-03-10	Servicio Virosis Respiratorias-Departamento Virología-INEI	Instituto Nacional Enfermedades Infecciosas C.G.Malbran	Baumeister E. et al
Argentina/INEI102335/2021	EPI_ISL_2135165	2021-03-10	Servicio Virosis Respiratorias-Departamento Virología-INEI	Instituto Nacional Enfermedades Infecciosas C.G.Malbran	Baumeister E. et al
Argentina/INEI102336/2021	EPI_ISL_2135166	2021-03-10	Servicio Virosis Respiratorias-Departamento Virología-INEI	Instituto Nacional Enfermedades Infecciosas C.G.Malbran	Baumeister E. et al
Argentina/INEI102337/2021	EPI_ISL_2135167	2021-03-14	Servicio Virosis Respiratorias-Departamento Virología-INEI	Instituto Nacional Enfermedades Infecciosas C.G.Malbran	Baumeister E. et al
Argentina/INEI102338/2021	EPI_ISL_2135168	2021-03-14	Servicio Virosis Respiratorias-Departamento Virología-INEI	Instituto Nacional Enfermedades Infecciosas C.G.Malbran	Baumeister E. et al
Argentina/INEI102341/2021	EPI_ISL_2135169	2021-03-14	Servicio Virosis Respiratorias-Departamento Virología-INEI	Instituto Nacional Enfermedades Infecciosas C.G.Malbran	Baumeister E. et al
Argentina/INEI102342/2021	EPI_ISL_2135170	2021-03-14	Servicio Virosis Respiratorias-Departamento Virología-INEI	Instituto Nacional Enfermedades Infecciosas C.G.Malbran	Baumeister E. et al
Argentina/INEI102343/2021	EPI_ISL_2135171	2021-03-14	Servicio Virosis Respiratorias-Departamento Virología-INEI	Instituto Nacional Enfermedades Infecciosas C.G.Malbran	Baumeister E. et al
Argentina/INEI102344/2021	EPI_ISL_2135172	2021-03-14	Servicio Virosis Respiratorias-Departamento Virología-INEI	Instituto Nacional Enfermedades Infecciosas C.G.Malbran	Baumeister E. et al
Argentina/INEI102414/2021	EPI_ISL_2135254	2021-03-14	Servicio Virosis Respiratorias-Departamento Virología-INEI	Instituto Nacional Enfermedades Infecciosas C.G.Malbran	Baumeister E. et al
Argentina/INEI102434/2021	EPI_ISL_2135255	2021-03-17	Servicio Virosis Respiratorias-Departamento Virología-INEI	Instituto Nacional Enfermedades Infecciosas C.G.Malbran	Baumeister E. et al
Argentina/INEI102436/2021	EPI_ISL_2135257	2021-03-11	Servicio Virosis Respiratorias-Departamento Virología-INEI	Instituto Nacional Enfermedades Infecciosas C.G.Malbran	Baumeister E. et al
Argentina/INEI102437/2021	EPI_ISL_2135258	2021-03-08	Servicio Virosis Respiratorias-Departamento Virología-INEI	Instituto Nacional Enfermedades Infecciosas C.G.Malbran	Baumeister E. et al
Argentina/INEI102438/2021	EPI_ISL_2135260	2021-03-08	Servicio Virosis Respiratorias-Departamento Virología-INEI	Instituto Nacional Enfermedades Infecciosas C.G.Malbran	Baumeister E. et al
Argentina/INEI102439/2021	EPI_ISL_2135262	2021-03-09	Servicio Virosis Respiratorias-Departamento Virología-INEI	Instituto Nacional Enfermedades Infecciosas C.G.Malbran	Baumeister E. et al
Argentina/INEI102454/2021	EPI_ISL_2135263	2021-03-12	Servicio Virosis Respiratorias-Departamento Virología-INEI	Instituto Nacional Enfermedades Infecciosas C.G.Malbran	Baumeister E. et al
Argentina/INEI102456/2021	EPI_ISL_2135265	2021-03-18	Servicio Virosis Respiratorias-Departamento Virología-INEI	Instituto Nacional Enfermedades Infecciosas C.G.Malbran	Baumeister E. et al
Argentina/INEI102457/2021	EPI_ISL_2135266	2021-03-14	Servicio Virosis Respiratorias-Departamento Virología-INEI	Instituto Nacional Enfermedades Infecciosas C.G.Malbran	Baumeister E. et al
Argentina/INEI102458/2021	EPI_ISL_2135267	2021-03-19	Servicio Virosis Respiratorias-Departamento Virología-INEI	Instituto Nacional Enfermedades Infecciosas C.G.Malbran	Baumeister E. et al
Argentina/INEI102459/2021	EPI_ISL_2135269	2021-03-19	Servicio Virosis Respiratorias-Departamento Virología-INEI	Instituto Nacional Enfermedades Infecciosas C.G.Malbran	Baumeister E. et al
Argentina/INEI102461/2021	EPI_ISL_2135271	2021-03-19	Servicio Virosis Respiratorias-Departamento Virología-INEI	Instituto Nacional Enfermedades Infecciosas C.G.Malbran	Baumeister E. et al
Argentina/INEI102462/2021	EPI_ISL_2135272	2021-03-11	Servicio Virosis Respiratorias-Departamento Virología-INEI	Instituto Nacional Enfermedades Infecciosas C.G.Malbran	Baumeister E. et al
Argentina/INEI102463/2021	EPI_ISL_2135273	2021-03-09	Servicio Virosis Respiratorias-Departamento Virología-INEI	Instituto Nacional Enfermedades Infecciosas C.G.Malbran	Baumeister E. et al
Argentina/INEI102464/2021	EPI_ISL_2135274	2021-03-09	Servicio Virosis Respiratorias-Departamento Virología-INEI	Instituto Nacional Enfermedades Infecciosas C.G.Malbran	Baumeister E. et al
Argentina/INEI102465/2021	EPI_ISL_2135276	2021-03-19	Servicio Virosis Respiratorias-Departamento Virología-INEI	Instituto Nacional Enfermedades Infecciosas C.G.Malbran	Baumeister E. et al
Argentina/INEI102466/2021	EPI_ISL_2135277	2021-03-10	Servicio Virosis Respiratorias-Departamento Virología-INEI	Instituto Nacional Enfermedades Infecciosas C.G.Malbran	Baumeister E. et al
Argentina/INEI102863/2021	EPI_ISL_2135278	2021-03-25	Servicio Virosis Respiratorias-Departamento Virología-INEI	Instituto Nacional Enfermedades Infecciosas C.G.Malbran	Baumeister E. et al
Argentina/INEI102868/2021	EPI_ISL_2135280	2021-03-18	Servicio Virosis Respiratorias-Departamento Virología-INEI	Instituto Nacional Enfermedades Infecciosas C.G.Malbran	Baumeister E. et al
Argentina/INEI102870/2021	EPI_ISL_2135281	2021-03-19	Servicio Virosis Respiratorias-Departamento Virología-INEI	Instituto Nacional Enfermedades Infecciosas C.G.Malbran	Baumeister E. et al
Argentina/INEI102872/2021	EPI_ISL_2135283	2021-03-14	Servicio Virosis Respiratorias-Departamento Virología-INEI	Instituto Nacional Enfermedades Infecciosas C.G.Malbran	Baumeister E. et al
Argentina/INEI102873/2021	EPI_ISL_2135284	2021-03-15	Servicio Virosis Respiratorias-Departamento Virología-INEI	Instituto Nacional Enfermedades Infecciosas C.G.Malbran	Baumeister E. et al
Argentina/INEI102874/2021	EPI_ISL_2135285	2021-03-15	Servicio Virosis Respiratorias-Departamento Virología-INEI	Instituto Nacional Enfermedades Infecciosas C.G.Malbran	Baumeister E. et al
Argentina/INEI102875/2021	EPI_ISL_2135286	2021-03-15	Servicio Virosis Respiratorias-Departamento Virología-INEI	Instituto Nacional Enfermedades Infecciosas C.G.Malbran	Baumeister E. et al
Argentina/INEI102876/2021	EPI_ISL_2135287	2021-03-15	Servicio Virosis Respiratorias-Departamento Virología-INEI	Instituto Nacional Enfermedades Infecciosas C.G.Malbran	Baumeister E. et al
Argentina/INEI102877/2021	EPI_ISL_2135288	2021-03-15	Servicio Virosis Respiratorias-Departamento Virología-INEI	Instituto Nacional Enfermedades Infecciosas C.G.Malbran	Baumeister E. et al
Argentina/INEI102878/2021	EPI_ISL_2135289	2021-03-16	Servicio Virosis Respiratorias-Departamento Virología-INEI	Instituto Nacional Enfermedades Infecciosas C.G.Malbran	Baumeister E. et al
Argentina/INEI102879/2021	EPI_ISL_2135290	2021-03-17	Servicio Virosis Respiratorias-Departamento Virología-INEI	Instituto Nacional Enfermedades Infecciosas C.G.Malbran	Baumeister E. et al
Argentina/INEI102880/2021	EPI_ISL_2135291	2021-03-17	Servicio Virosis Respiratorias-Departamento Virología-INEI	Instituto Nacional Enfermedades Infecciosas C.G.Malbran	Baumeister E. et al
Argentina/INEI102883/2021	EPI_ISL_2135292	2021-03-19	Servicio Virosis Respiratorias-Departamento Virología-INEI	Instituto Nacional Enfermedades Infecciosas C.G.Malbran	Baumeister E. et al
Argentina/INEI102884/2021	EPI_ISL_2135293	2021-03-19	Servicio Virosis Respiratorias-Departamento Virología-INEI	Instituto Nacional Enfermedades Infecciosas C.G.Malbran	Baumeister E. et al
Argentina/INEI102885/2021	EPI_ISL_2135294	2021-03-19	Servicio Virosis Respiratorias-Departamento Virología-INEI	Instituto Nacional Enfermedades Infecciosas C.G.Malbran	Baumeister E. et al
Argentina/INEI102886/2021	EPI_ISL_2135295	2021-03-19	Servicio Virosis Respiratorias-Departamento Virología-INEI	Instituto Nacional Enfermedades Infecciosas C.G.Malbran	Baumeister E. et al
Argentina/INEI102888/2021	EPI_ISL_2135296	2021-03-12	Servicio Virosis Respiratorias-Departamento Virología-INEI	Instituto Nacional Enfermedades Infecciosas C.G.Malbran	Baumeister E. et al
Argentina/INEI102889/2021	EPI_ISL_2135297	2021-03-12	Servicio Virosis Respiratorias-Departamento Virología-INEI	Instituto Nacional Enfermedades Infecciosas C.G.Malbran	Baumeister E. et al
Argentina/INEI102890/2021	EPI_ISL_2135298	2021-03-14	Servicio Virosis Respiratorias-Departamento Virología-INEI	Instituto Nacional Enfermedades Infecciosas C.G.Malbran	Baumeister E. et al
Argentina/INEI102893/2021	EPI_ISL_2135299	2021-03-14	Servicio Virosis Respiratorias-Departamento Virología-INEI	Instituto Nacional Enfermedades Infecciosas C.G.Malbran	Baumeister E. et al
Argentina/INEI102894/2021	EPI_ISL_2135300	2021-03-25	Servicio Virosis Respiratorias-Departamento Virología-INEI	Instituto Nacional Enfermedades Infecciosas C.G.Malbran	Baumeister E. et al
Argentina/INEI102895/2021	EPI_ISL_2135301	2021-03-14	Servicio Virosis Respiratorias-Departamento Virología-INEI	Instituto Nacional Enfermedades Infecciosas C.G.Malbran	Baumeister E. et al
Argentina/INEI102896/2021	EPI_ISL_2135302	2021-03-15	Servicio Virosis Respiratorias-Departamento Virología-INEI	Instituto Nacional Enfermedades Infecciosas C.G.Malbran	Baumeister E. et al
Argentina/INEI102897/2021	EPI_ISL_2135303	2021-03-15	Servicio Virosis Respiratorias-Departamento Virología-INEI	Instituto Nacional Enfermedades Infecciosas C.G.Malbran	Baumeister E. et al
Argentina/INEI102906/2021	EPI_ISL_2135304	2021-03-09	Servicio Virosis Respiratorias-Departamento Virología-INEI	Instituto Nacional Enfermedades Infecciosas C.G.Malbran	Baumeister E. et al
Argentina/INEI102907/2021	EPI_ISL_2135305	2021-03-13	Servicio Virosis Respiratorias-Departamento Virología-INEI	Instituto Nacional Enfermedades Infecciosas C.G.Malbran	Baumeister E. et al
Argentina/INEI102910/2021	EPI_ISL_2135306	2021-03-15	Servicio Virosis Respiratorias-Departamento Virología-INEI	Instituto Nacional Enfermedades Infecciosas C.G.Malbran	Baumeister E. et al
Argentina/INEI102911/2021	EPI_ISL_2135307	2021-03-15	Servicio Virosis Respiratorias-Departamento Virología-INEI	Instituto Nacional Enfermedades Infecciosas C.G.Malbran	Baumeister E. et al
Argentina/INEI102912/2021	EPI_ISL_2135308	2021-03-15	Servicio Virosis Respiratorias-Departamento Virología-INEI	Instituto Nacional Enfermedades Infecciosas C.G.Malbran	Baumeister E. et al
Argentina/INEI102914/2021	EPI_ISL_2135309	2021-03-15	Servicio Virosis Respiratorias-Departamento Virología-INEI	Instituto Nacional Enfermedades Infecciosas C.G.Malbran	Baumeister E. et al
Argentina/INEI102916/2021	EPI_ISL_2135310	2021-03-11	Servicio Virosis Respiratorias-Departamento Virología-INEI	Instituto Nacional Enfermedades Infecciosas C.G.Malbran	Baumeister E. et al
Argentina/INEI102918/2021	EPI_ISL_2135311	2021-03-15	Servicio Virosis Respiratorias-Departamento Virología-INEI	Instituto Nacional Enfermedades Infecciosas C.G.Malbran	Baumeister E. et al
Argentina/INEI102919/2021	EPI_ISL_2135312	2021-03-16	Servicio Virosis Respiratorias-Departamento Virología-INEI	Instituto Nacional Enfermedades Infecciosas C.G.Malbran	Baumeister E. et al
Argentina/INEI102920/2021	EPI_ISL_2135313	2021-03-16	Servicio Virosis Respiratorias-Departamento Virología-INEI	Instituto Nacional Enfermedades Infecciosas C.G.Malbran	Baumeister E. et al
Argentina/INEI102921/2021	EPI_ISL_2135314	2021-03-16	Servicio Virosis Respiratorias-Departamento Virología-INEI	Instituto Nacional Enfermedades Infecciosas C.G.Malbran	Baumeister E. et al
Argentina/INEI102922/2021	EPI_ISL_2135315	2021-03-16	Servicio Virosis Respiratorias-Departamento Virología-INEI	Instituto Nacional Enfermedades Infecciosas C.G.Malbran	Baumeister E. et al
Argentina/INEI102924/2021	EPI_ISL_2135316	2021-03-17	Servicio Virosis Respiratorias-Departamento Virología-INEI	Instituto Nacional Enfermedades Infecciosas C.G.Malbran	Baumeister E. et al
Argentina/INEI102925/2021	EPI_ISL_2135317	2021-03-17	Servicio Virosis Respiratorias-Departamento Virología-INEI	Instituto Nacional Enfermedades Infecciosas C.G.Malbran	Baumeister E. et al
Argentina/INEI102927/2021	EPI_ISL_2135318	2021-03-19	Servicio Virosis Respiratorias-Departamento Virología-INEI	Instituto Nacional Enfermedades Infecciosas C.G.Malbran	Baumeister E. et al
Argentina/INEI102929/2021	EPI_ISL_2135319	2021-03-19	Servicio Virosis Respiratorias-Departamento Virología-INEI	Instituto Nacional Enfermedades Infecciosas C.G.Malbran	Baumeister E. et al
Argentina/INEI102930/2021	EPI_ISL_2135320	2021-03-19	Servicio Virosis Respiratorias-Departamento Virología-INEI	Instituto Nacional Enfermedades Infecciosas C.G.Malbran	Baumeister E. et al
Argentina/INEI102933/2021	EPI_ISL_2135321	2021-03-19	Servicio Virosis Respiratorias-Departamento Virología-INEI	Instituto Nacional Enfermedades Infecciosas C.G.Malbran	Baumeister E. et al
Argentina/INEI102935/2021	EPI_ISL_2135322	2021-03-21	Servicio Virosis Respiratorias-Departamento Virología-INEI	Instituto Nacional Enfermedades Infecciosas C.G.Malbran	Baumeister E. et al
Argentina/INEI102937/2021	EPI_ISL_2135323	2021-03-20	Servicio Virosis Respiratorias-Departamento Virología-INEI	Instituto Nacional Enfermedades Infecciosas C.G.Malbran	Baumeister E. et al
Argentina/INEI102938/2021	EPI_ISL_2135324	2021-03-19	Servicio Virosis Respiratorias-Departamento Virología-INEI	Instituto Nacional Enfermedades Infecciosas C.G.Malbran	Baumeister E. et al
Argentina/INEI103042/2021	EPI_ISL_2135325	2021-03-16	Servicio Virosis Respiratorias-Departamento Virología-INEI	Instituto Nacional Enfermedades Infecciosas C.G.Malbran	Baumeister E. et al
Argentina/INEI103043/2021	EPI_ISL_2135326	2021-03-18	Servicio Virosis Respiratorias-Departamento Virología-INEI	Instituto Nacional Enfermedades Infecciosas C.G.Malbran	Baumeister E. et al
Argentina/INEI103046/2021	EPI_ISL_2135327	2021-03-21	Servicio Virosis Respiratorias-Departamento Virología-INEI	Instituto Nacional Enfermedades Infecciosas C.G.Malbran	Baumeister E. et al
Argentina/INEI103047/2021	EPI_ISL_2135328	2021-02-09	Servicio Virosis Respiratorias-Departamento Virología-INEI	Instituto Nacional Enfermedades Infecciosas C.G.Malbran	Baumeister E. et al
Argentina/INEI103050/2021	EPI_ISL_2135329	2021-03-21	Servicio Virosis Respiratorias-Departamento Virología-INEI	Instituto Nacional Enfermedades Infecciosas C.G.Malbran	Baumeister E. et al
Argentina/INEI103051/2021	EPI_ISL_2135330	2021-03-24	Servicio Virosis Respiratorias-Departamento Virología-INEI	Instituto Nacional Enfermedades Infecciosas C.G.Malbran	Baumeister E. et al
Argentina/INEI103063/2021	EPI_ISL_2136069	2021-03-19	Servicio Virosis Respiratorias-Departamento Virología-INEI	Instituto Nacional Enfermedades Infecciosas C.G.Malbran	Baumeister E. et al
Argentina/INEI103067/2021	EPI_ISL_2135331	2021-03-29	Servicio Virosis Respiratorias-Departamento Virología-INEI	Instituto Nacional Enfermedades Infecciosas C.G.Malbran	Baumeister E. et al
Argentina/INEI103068/2021	EPI_ISL_2135332	2021-03-18	Servicio Virosis Respiratorias-Departamento Virología-INEI	Instituto Nacional Enfermedades Infecciosas C.G.Malbran	Baumeister E. et al
Argentina/INEI103070/2021	EPI_ISL_2136070	2021-03-05	Servicio Virosis Respiratorias-Departamento Virología-INEI	Instituto Nacional Enfermedades Infecciosas C.G.Malbran	Baumeister E. et al
Argentina/INEI103076/2021	EPI_ISL_2135333	2021-03-12	Servicio Virosis Respiratorias-Departamento Virología-INEI	Instituto Nacional Enfermedades Infecciosas C.G.Malbran	Baumeister E. et al
Argentina/INEI103154/2021	EPI_ISL_2136065	2021-03-25	Servicio Virosis Respiratorias-Departamento Virología-INEI	Instituto Nacional Enfermedades Infecciosas C.G.Malbran	Baumeister E. et al
Argentina/INEI103155/2021	EPI_ISL_2136066	2021-03-25	Servicio Virosis Respiratorias-Departamento Virología-INEI	Instituto Nacional Enfermedades Infecciosas C.G.Malbran	Baumeister E. et al
Argentina/INEI103158/2021	EPI_ISL_2136067	2021-03-25	Servicio Virosis Respiratorias-Departamento Virología-INEI	Instituto Nacional Enfermedades Infecciosas C.G.Malbran	Baumeister E. et al
Argentina/INEI103159/2021	EPI_ISL_2136068	2021-03-11	Servicio Virosis Respiratorias-Departamento Virología-INEI	Instituto Nacional Enfermedades Infecciosas C.G.Malbran	Baumeister E. et al
Argentina/INEI103221/2021	EPI_ISL_2136071	2021-03-30	Servicio Virosis Respiratorias-Departamento Virología-INEI	Instituto Nacional Enfermedades Infecciosas C.G.Malbran	Baumeister E. et al
Argentina/INEI103228/2021	EPI_ISL_2135343	2021-04-03	Servicio Virosis Respiratorias-Departamento Virología-INEI	Instituto Nacional Enfermedades Infecciosas C.G.Malbran	Baumeister E. et al
Argentina/INEI103229/2021	EPI_ISL_2136072	2021-03-26	Servicio Virosis Respiratorias-Departamento Virología-INEI	Instituto Nacional Enfermedades Infecciosas C.G.Malbran	Baumeister E. et al
Argentina/INEI103230/2021	EPI_ISL_2136073	2021-03-27	Servicio Virosis Respiratorias-Departamento Virología-INEI	Instituto Nacional Enfermedades Infecciosas C.G.Malbran	Baumeister E. et al
Argentina/INEI103232/2021	EPI_ISL_2136074	2021-03-25	Servicio Virosis Respiratorias-Departamento Virología-INEI	Instituto Nacional Enfermedades Infecciosas C.G.Malbran	Baumeister E. et al
Argentina/INEI103256/2021	EPI_ISL_2136075	2021-03-26	Servicio Virosis Respiratorias-Departamento Virología-INEI	Instituto Nacional Enfermedades Infecciosas C.G.Malbran	Baumeister E. et al
Argentina/INEI103263/2021	EPI_ISL_2136076	2021-03-29	Servicio Virosis Respiratorias-Departamento Virología-INEI	Instituto Nacional Enfermedades Infecciosas C.G.Malbran	Baumeister E. et al
Argentina/INEI103264/2021	EPI_ISL_2136077	2021-03-27	Servicio Virosis Respiratorias-Departamento Virología-INEI	Instituto Nacional Enfermedades Infecciosas C.G.Malbran	Baumeister E. et al
Argentina/INEI103265/2021	EPI_ISL_2136078	2021-03-26	Servicio Virosis Respiratorias-Departamento Virología-INEI	Instituto Nacional Enfermedades Infecciosas C.G.Malbran	Baumeister E. et al
Argentina/INEI103266/2021	EPI_ISL_2136079	2021-03-22	Servicio Virosis Respiratorias-Departamento Virología-INEI	Instituto Nacional Enfermedades Infecciosas C.G.Malbran	Baumeister E. et al
Argentina/INEI103267/2021	EPI_ISL_2136080	2021-03-22	Servicio Virosis Respiratorias-Departamento Virología-INEI	Instituto Nacional Enfermedades Infecciosas C.G.Malbran	Baumeister E. et al
Argentina/INEI103268/2021	EPI_ISL_2136081	2021-03-21	Servicio Virosis Respiratorias-Departamento Virología-INEI	Instituto Nacional Enfermedades Infecciosas C.G.Malbran	Baumeister E. et al
Argentina/INEI103269/2021	EPI_ISL_2136082	2021-03-28	Servicio Virosis Respiratorias-Departamento Virología-INEI	Instituto Nacional Enfermedades Infecciosas C.G.Malbran	Baumeister E. et al
Argentina/INEI103273/2021	EPI_ISL_2136083	2021-04-03	Servicio Virosis Respiratorias-Departamento Virología-INEI	Instituto Nacional Enfermedades Infecciosas C.G.Malbran	Baumeister E. et al
Argentina/INEI103274/2021	EPI_ISL_2136084	2021-04-03	Servicio Virosis Respiratorias-Departamento Virología-INEI	Instituto Nacional Enfermedades Infecciosas C.G.Malbran	Baumeister E. et al
Argentina/INEI103275/2021	EPI_ISL_2136085	2021-04-02	Servicio Virosis Respiratorias-Departamento Virología-INEI	Instituto Nacional Enfermedades Infecciosas C.G.Malbran	Baumeister E. et al
Argentina/INEI103276/2021	EPI_ISL_2136086	2021-04-02	Servicio Virosis Respiratorias-Departamento Virología-INEI	Instituto Nacional Enfermedades Infecciosas C.G.Malbran	Baumeister E. et al
Argentina/INEI103277/2021	EPI_ISL_2136087	2021-04-02	Servicio Virosis Respiratorias-Departamento Virología-INEI	Instituto Nacional Enfermedades Infecciosas C.G.Malbran	Baumeister E. et al
Argentina/INEI103281/2021	EPI_ISL_2136088	2021-03-31	Servicio Virosis Respiratorias-Departamento Virología-INEI	Instituto Nacional Enfermedades Infecciosas C.G.Malbran	Baumeister E. et al
Argentina/INEI103282/2021	EPI_ISL_2136089	2021-03-31	Servicio Virosis Respiratorias-Departamento Virología-INEI	Instituto Nacional Enfermedades Infecciosas C.G.Malbran	Baumeister E. et al
Argentina/INEI103285/2021	EPI_ISL_2136090	2021-03-30	Servicio Virosis Respiratorias-Departamento Virología-INEI	Instituto Nacional Enfermedades Infecciosas C.G.Malbran	Baumeister E. et al
Argentina/INEI103286/2021	EPI_ISL_2136091	2021-03-30	Servicio Virosis Respiratorias-Departamento Virología-INEI	Instituto Nacional Enfermedades Infecciosas C.G.Malbran	Baumeister E. et al
Argentina/INEI103288/2021	EPI_ISL_2136092	2021-03-30	Servicio Virosis Respiratorias-Departamento Virología-INEI	Instituto Nacional Enfermedades Infecciosas C.G.Malbran	Baumeister E. et al
Argentina/INEI103290/2021	EPI_ISL_2136093	2021-03-29	Servicio Virosis Respiratorias-Departamento Virología-INEI	Instituto Nacional Enfermedades Infecciosas C.G.Malbran	Baumeister E. et al
Argentina/INEI103291/2021	EPI_ISL_2136094	2021-03-29	Servicio Virosis Respiratorias-Departamento Virología-INEI	Instituto Nacional Enfermedades Infecciosas C.G.Malbran	Baumeister E. et al
Argentina/INEI103292/2021	EPI_ISL_2136095	2021-03-29	Servicio Virosis Respiratorias-Departamento Virología-INEI	Instituto Nacional Enfermedades Infecciosas C.G.Malbran	Baumeister E. et al
Argentina/INEI103350/2021	EPI_ISL_2135335	2021-03-29	Servicio Virosis Respiratorias-Departamento Virología-INEI	Instituto Nacional Enfermedades Infecciosas C.G.Malbran	Baumeister E. et al
Argentina/INEI103352/2021	EPI_ISL_2135336	2021-04-03	Servicio Virosis Respiratorias-Departamento Virología-INEI	Instituto Nacional Enfermedades Infecciosas C.G.Malbran	Baumeister E. et al
Argentina/INEI103354/2021	EPI_ISL_2135337	2021-04-03	Servicio Virosis Respiratorias-Departamento Virología-INEI	Instituto Nacional Enfermedades Infecciosas C.G.Malbran	Baumeister E. et al
Argentina/INEI103356/2021	EPI_ISL_2135338	2021-04-04	Servicio Virosis Respiratorias-Departamento Virología-INEI	Instituto Nacional Enfermedades Infecciosas C.G.Malbran	Baumeister E. et al
Argentina/INEI103357/2021	EPI_ISL_2135339	2021-04-05	Servicio Virosis Respiratorias-Departamento Virología-INEI	Instituto Nacional Enfermedades Infecciosas C.G.Malbran	Baumeister E. et al
Argentina/INEI103358/2021	EPI_ISL_2135340	2021-03-31	Servicio Virosis Respiratorias-Departamento Virología-INEI	Instituto Nacional Enfermedades Infecciosas C.G.Malbran	Baumeister E. et al
Argentina/INEI103359/2021	EPI_ISL_2135341	2021-04-04	Servicio Virosis Respiratorias-Departamento Virología-INEI	Instituto Nacional Enfermedades Infecciosas C.G.Malbran	Baumeister E. et al
Argentina/INEI103362/2021	EPI_ISL_2135342	2021-03-31	Servicio Virosis Respiratorias-Departamento Virología-INEI	Instituto Nacional Enfermedades Infecciosas C.G.Malbran	Baumeister E. et al
Argentina/INEI103375/2021	EPI_ISL_2135683	2021-03-29	Servicio Virosis Respiratorias-Departamento Virología-INEI	Instituto Nacional Enfermedades Infecciosas C.G.Malbran	Baumeister E. et al
Argentina/INEI103376/2021	EPI_ISL_2135684	2021-03-30	Servicio Virosis Respiratorias-Departamento Virología-INEI	Instituto Nacional Enfermedades Infecciosas C.G.Malbran	Baumeister E. et al
Argentina/INEI103378/2021	EPI_ISL_2135685	2021-03-31	Servicio Virosis Respiratorias-Departamento Virología-INEI	Instituto Nacional Enfermedades Infecciosas C.G.Malbran	Baumeister E. et al
Argentina/INEI103397/2021	EPI_ISL_2135686	2021-03-26	Servicio Virosis Respiratorias-Departamento Virología-INEI	Instituto Nacional Enfermedades Infecciosas C.G.Malbran	Baumeister E. et al
Argentina/INEI103399/2021	EPI_ISL_2135687	2021-03-25	Servicio Virosis Respiratorias-Departamento Virología-INEI	Instituto Nacional Enfermedades Infecciosas C.G.Malbran	Baumeister E. et al
Argentina/INEI103400/2021	EPI_ISL_2135688	2021-04-07	Servicio Virosis Respiratorias-Departamento Virología-INEI	Instituto Nacional Enfermedades Infecciosas C.G.Malbran	Baumeister E. et al
Argentina/INEI103406/2021	EPI_ISL_2135689	2021-04-07	Servicio Virosis Respiratorias-Departamento Virología-INEI	Instituto Nacional Enfermedades Infecciosas C.G.Malbran	Baumeister E. et al
Argentina/INEI103407/2021	EPI_ISL_2135690	2021-04-07	Servicio Virosis Respiratorias-Departamento Virología-INEI	Instituto Nacional Enfermedades Infecciosas C.G.Malbran	Baumeister E. et al
Argentina/INEI103408/2021	EPI_ISL_2135691	2021-04-07	Servicio Virosis Respiratorias-Departamento Virología-INEI	Instituto Nacional Enfermedades Infecciosas C.G.Malbran	Baumeister E. et al
Argentina/INEI103409/2021	EPI_ISL_2135692	2021-03-31	Servicio Virosis Respiratorias-Departamento Virología-INEI	Instituto Nacional Enfermedades Infecciosas C.G.Malbran	Baumeister E. et al
Argentina/INEI103410/2021	EPI_ISL_2135693	2021-04-07	Servicio Virosis Respiratorias-Departamento Virología-INEI	Instituto Nacional Enfermedades Infecciosas C.G.Malbran	Baumeister E. et al
Argentina/INEI103412/2021	EPI_ISL_2135694	2021-04-02	Servicio Virosis Respiratorias-Departamento Virología-INEI	Instituto Nacional Enfermedades Infecciosas C.G.Malbran	Baumeister E. et al
Argentina/INEI103414/2021	EPI_ISL_2135695	2021-03-30	Servicio Virosis Respiratorias-Departamento Virología-INEI	Instituto Nacional Enfermedades Infecciosas C.G.Malbran	Baumeister E. et al
Argentina/INEI103415/2021	EPI_ISL_2135696	2021-03-30	Servicio Virosis Respiratorias-Departamento Virología-INEI	Instituto Nacional Enfermedades Infecciosas C.G.Malbran	Baumeister E. et al
Argentina/INEI103417/2021	EPI_ISL_2135697	2021-03-25	Servicio Virosis Respiratorias-Departamento Virología-INEI	Instituto Nacional Enfermedades Infecciosas C.G.Malbran	Baumeister E. et al
Argentina/INEI103418/2021	EPI_ISL_2135698	2021-03-25	Servicio Virosis Respiratorias-Departamento Virología-INEI	Instituto Nacional Enfermedades Infecciosas C.G.Malbran	Baumeister E. et al
Argentina/INEI103420/2021	EPI_ISL_2135699	2021-04-01	Servicio Virosis Respiratorias-Departamento Virología-INEI	Instituto Nacional Enfermedades Infecciosas C.G.Malbran	Baumeister E. et al
Argentina/INEI103422/2021	EPI_ISL_2135700	2021-04-04	Servicio Virosis Respiratorias-Departamento Virología-INEI	Instituto Nacional Enfermedades Infecciosas C.G.Malbran	Baumeister E. et al
Argentina/INEI103423/2021	EPI_ISL_2135701	2021-04-05	Servicio Virosis Respiratorias-Departamento Virología-INEI	Instituto Nacional Enfermedades Infecciosas C.G.Malbran	Baumeister E. et al
Argentina/INEI103424/2021	EPI_ISL_2135702	2021-03-20	Servicio Virosis Respiratorias-Departamento Virología-INEI	Instituto Nacional Enfermedades Infecciosas C.G.Malbran	Baumeister E. et al
Argentina/INEI103426/2021	EPI_ISL_2135703	2021-04-01	Servicio Virosis Respiratorias-Departamento Virología-INEI	Instituto Nacional Enfermedades Infecciosas C.G.Malbran	Baumeister E. et al
Argentina/INEI103429/2021	EPI_ISL_2135704	2021-04-05	Servicio Virosis Respiratorias-Departamento Virología-INEI	Instituto Nacional Enfermedades Infecciosas C.G.Malbran	Baumeister E. et al
Argentina/INEI103433/2021	EPI_ISL_2135705	2021-03-31	Servicio Virosis Respiratorias-Departamento Virología-INEI	Instituto Nacional Enfermedades Infecciosas C.G.Malbran	Baumeister E. et al
Argentina/INEI103434/2021	EPI_ISL_2135706	2021-04-01	Servicio Virosis Respiratorias-Departamento Virología-INEI	Instituto Nacional Enfermedades Infecciosas C.G.Malbran	Baumeister E. et al
Argentina/INEI103435/2021	EPI_ISL_2135707	2021-03-25	Servicio Virosis Respiratorias-Departamento Virología-INEI	Instituto Nacional Enfermedades Infecciosas C.G.Malbran	Baumeister E. et al
Argentina/INEI103436/2021	EPI_ISL_2135708	2021-03-26	Servicio Virosis Respiratorias-Departamento Virología-INEI	Instituto Nacional Enfermedades Infecciosas C.G.Malbran	Baumeister E. et al
Argentina/INEI103437/2021	EPI_ISL_2135709	2021-03-30	Servicio Virosis Respiratorias-Departamento Virología-INEI	Instituto Nacional Enfermedades Infecciosas C.G.Malbran	Baumeister E. et al
Argentina/INEI103438/2021	EPI_ISL_2135710	2021-03-30	Servicio Virosis Respiratorias-Departamento Virología-INEI	Instituto Nacional Enfermedades Infecciosas C.G.Malbran	Baumeister E. et al
Argentina/INEI103439/2021	EPI_ISL_2135711	2021-03-31	Servicio Virosis Respiratorias-Departamento Virología-INEI	Instituto Nacional Enfermedades Infecciosas C.G.Malbran	Baumeister E. et al
Argentina/INEI103440/2021	EPI_ISL_2135712	2021-03-31	Servicio Virosis Respiratorias-Departamento Virología-INEI	Instituto Nacional Enfermedades Infecciosas C.G.Malbran	Baumeister E. et al
Argentina/INEI103441/2021	EPI_ISL_2135713	2021-04-03	Servicio Virosis Respiratorias-Departamento Virología-INEI	Instituto Nacional Enfermedades Infecciosas C.G.Malbran	Baumeister E. et al
Argentina/INEI103442/2021	EPI_ISL_2135714	2021-04-05	Servicio Virosis Respiratorias-Departamento Virología-INEI	Instituto Nacional Enfermedades Infecciosas C.G.Malbran	Baumeister E. et al
Argentina/INEI103531/2021	EPI_ISL_2135715	2021-03-31	Servicio Virosis Respiratorias-Departamento Virología-INEI	Instituto Nacional Enfermedades Infecciosas C.G.Malbran	Baumeister E. et al
Argentina/INEI103533/2021	EPI_ISL_2135716	2021-04-08	Servicio Virosis Respiratorias-Departamento Virología-INEI	Instituto Nacional Enfermedades Infecciosas C.G.Malbran	Baumeister E. et al
Argentina/INEI103534/2021	EPI_ISL_2135717	2021-04-06	Servicio Virosis Respiratorias-Departamento Virología-INEI	Instituto Nacional Enfermedades Infecciosas C.G.Malbran	Baumeister E. et al
Argentina/INEI103535/2021	EPI_ISL_2135718	2021-04-05	Servicio Virosis Respiratorias-Departamento Virología-INEI	Instituto Nacional Enfermedades Infecciosas C.G.Malbran	Baumeister E. et al
Argentina/INEI103536/2021	EPI_ISL_2135719	2021-04-05	Servicio Virosis Respiratorias-Departamento Virología-INEI	Instituto Nacional Enfermedades Infecciosas C.G.Malbran	Baumeister E. et al
Argentina/INEI103537/2021	EPI_ISL_2135720	2021-04-06	Servicio Virosis Respiratorias-Departamento Virología-INEI	Instituto Nacional Enfermedades Infecciosas C.G.Malbran	Baumeister E. et al
Argentina/INEI103538/2021	EPI_ISL_2135721	2021-04-06	Servicio Virosis Respiratorias-Departamento Virología-INEI	Instituto Nacional Enfermedades Infecciosas C.G.Malbran	Baumeister E. et al
Argentina/INEI103559/2021	EPI_ISL_2135722	2021-04-08	Servicio Virosis Respiratorias-Departamento Virología-INEI	Instituto Nacional Enfermedades Infecciosas C.G.Malbran	Baumeister E. et al
Argentina/INEI103560/2021	EPI_ISL_2135723	2021-04-08	Servicio Virosis Respiratorias-Departamento Virología-INEI	Instituto Nacional Enfermedades Infecciosas C.G.Malbran	Baumeister E. et al
Argentina/INEI103561/2021	EPI_ISL_2135724	2021-04-08	Servicio Virosis Respiratorias-Departamento Virología-INEI	Instituto Nacional Enfermedades Infecciosas C.G.Malbran	Baumeister E. et al
Argentina/INEI103562/2021	EPI_ISL_2135725	2021-04-08	Servicio Virosis Respiratorias-Departamento Virología-INEI	Instituto Nacional Enfermedades Infecciosas C.G.Malbran	Baumeister E. et al
Argentina/INEI103563/2021	EPI_ISL_2135726	2021-04-08	Servicio Virosis Respiratorias-Departamento Virología-INEI	Instituto Nacional Enfermedades Infecciosas C.G.Malbran	Baumeister E. et al
Argentina/INEI103565/2021	EPI_ISL_2135727	2021-04-08	Servicio Virosis Respiratorias-Departamento Virología-INEI	Instituto Nacional Enfermedades Infecciosas C.G.Malbran	Baumeister E. et al
Argentina/INEI103566/2021	EPI_ISL_2135728	2021-04-08	Servicio Virosis Respiratorias-Departamento Virología-INEI	Instituto Nacional Enfermedades Infecciosas C.G.Malbran	Baumeister E. et al
Argentina/INEI103567/2021	EPI_ISL_2135729	2021-03-22	Servicio Virosis Respiratorias-Departamento Virología-INEI	Instituto Nacional Enfermedades Infecciosas C.G.Malbran	Baumeister E. et al
Argentina/INEI103602/2021	EPI_ISL_2135986	2021-03-21	Servicio Virosis Respiratorias-Departamento Virología-INEI	Instituto Nacional Enfermedades Infecciosas C.G.Malbran	Baumeister E. et al
Argentina/INEI103603/2021	EPI_ISL_2135988	2021-04-09	Servicio Virosis Respiratorias-Departamento Virología-INEI	Instituto Nacional Enfermedades Infecciosas C.G.Malbran	Baumeister E. et al
Argentina/INEI103604/2021	EPI_ISL_2135989	2021-03-31	Servicio Virosis Respiratorias-Departamento Virología-INEI	Instituto Nacional Enfermedades Infecciosas C.G.Malbran	Baumeister E. et al
Argentina/INEI103605/2021	EPI_ISL_2135990	2021-04-01	Servicio Virosis Respiratorias-Departamento Virología-INEI	Instituto Nacional Enfermedades Infecciosas C.G.Malbran	Baumeister E. et al
Argentina/INEI103606/2021	EPI_ISL_2135991	2021-04-01	Servicio Virosis Respiratorias-Departamento Virología-INEI	Instituto Nacional Enfermedades Infecciosas C.G.Malbran	Baumeister E. et al
Argentina/INEI103607/2021	EPI_ISL_2135987	2021-04-05	Servicio Virosis Respiratorias-Departamento Virología-INEI	Instituto Nacional Enfermedades Infecciosas C.G.Malbran	Baumeister E. et al
Argentina/INEI103609/2021	EPI_ISL_2135995	2021-03-25	Servicio Virosis Respiratorias-Departamento Virología-INEI	Instituto Nacional Enfermedades Infecciosas C.G.Malbran	Baumeister E. et al
Argentina/INEI103617/2021	EPI_ISL_2135996	2021-04-04	Servicio Virosis Respiratorias-Departamento Virología-INEI	Instituto Nacional Enfermedades Infecciosas C.G.Malbran	Baumeister E. et al
Argentina/INEI103650/2021	EPI_ISL_2135992	2021-04-05	Servicio Virosis Respiratorias-Departamento Virología-INEI	Instituto Nacional Enfermedades Infecciosas C.G.Malbran	Baumeister E. et al
Argentina/INEI103695/2021	EPI_ISL_2135993	2021-04-09	Servicio Virosis Respiratorias-Departamento Virología-INEI	Instituto Nacional Enfermedades Infecciosas C.G.Malbran	Baumeister E. et al
Argentina/INEI103697/2021	EPI_ISL_2135994	2021-04-10	Servicio Virosis Respiratorias-Departamento Virología-INEI	Instituto Nacional Enfermedades Infecciosas C.G.Malbran	Baumeister E. et al
Argentina/INEI103731/2021	EPI_ISL_2135985	2021-04-07	Servicio Virosis Respiratorias-Departamento Virología-INEI	Instituto Nacional Enfermedades Infecciosas C.G.Malbran	Baumeister E. et al
Argentina/INEI103752/2021	EPI_ISL_2135997	2021-04-13	Servicio Virosis Respiratorias-Departamento Virología-INEI	Instituto Nacional Enfermedades Infecciosas C.G.Malbran	Baumeister E. et al
Argentina/INEI103769/2021	EPI_ISL_2135998	2021-04-07	Servicio Virosis Respiratorias-Departamento Virología-INEI	Instituto Nacional Enfermedades Infecciosas C.G.Malbran	Baumeister E. et al
Argentina/INEI103773/2021	EPI_ISL_2135999	2021-04-05	Servicio Virosis Respiratorias-Departamento Virología-INEI	Instituto Nacional Enfermedades Infecciosas C.G.Malbran	Baumeister E. et al
Argentina/INEI103775/2021	EPI_ISL_2136000	2021-04-07	Servicio Virosis Respiratorias-Departamento Virología-INEI	Instituto Nacional Enfermedades Infecciosas C.G.Malbran	Baumeister E. et al
Argentina/INEI103783/2021	EPI_ISL_2136001	2021-04-14	Servicio Virosis Respiratorias-Departamento Virología-INEI	Instituto Nacional Enfermedades Infecciosas C.G.Malbran	Baumeister E. et al
Argentina/INEI103785/2021	EPI_ISL_2136002	2021-04-14	Servicio Virosis Respiratorias-Departamento Virología-INEI	Instituto Nacional Enfermedades Infecciosas C.G.Malbran	Baumeister E. et al
Argentina/INEI103794/2021	EPI_ISL_2136003	2021-04-14	Servicio Virosis Respiratorias-Departamento Virología-INEI	Instituto Nacional Enfermedades Infecciosas C.G.Malbran	Baumeister E. et al
Argentina/INEI103796/2021	EPI_ISL_2136004	2021-04-14	Servicio Virosis Respiratorias-Departamento Virología-INEI	Instituto Nacional Enfermedades Infecciosas C.G.Malbran	Baumeister E. et al
Argentina/INEI103807/2021	EPI_ISL_2136005	2021-04-14	Servicio Virosis Respiratorias-Departamento Virología-INEI	Instituto Nacional Enfermedades Infecciosas C.G.Malbran	Baumeister E. et al
Argentina/INEI103809/2021	EPI_ISL_2136006	2021-04-14	Servicio Virosis Respiratorias-Departamento Virología-INEI	Instituto Nacional Enfermedades Infecciosas C.G.Malbran	Baumeister E. et al
Argentina/INEI103811/2021	EPI_ISL_2136007	2021-04-14	Servicio Virosis Respiratorias-Departamento Virología-INEI	Instituto Nacional Enfermedades Infecciosas C.G.Malbran	Baumeister E. et al
Argentina/INEI103814/2021	EPI_ISL_2136008	2021-04-07	Servicio Virosis Respiratorias-Departamento Virología-INEI	Instituto Nacional Enfermedades Infecciosas C.G.Malbran	Baumeister E. et al
Argentina/INEI103829/2021	EPI_ISL_2136017	2021-04-11	Servicio Virosis Respiratorias-Departamento Virología-INEI	Instituto Nacional Enfermedades Infecciosas C.G.Malbran	Baumeister E. et al
Argentina/INEI103832/2021	EPI_ISL_2136010	2021-04-06	Servicio Virosis Respiratorias-Departamento Virología-INEI	Instituto Nacional Enfermedades Infecciosas C.G.Malbran	Baumeister E. et al
Argentina/INEI103835/2021	EPI_ISL_2136018	2021-04-08	Servicio Virosis Respiratorias-Departamento Virología-INEI	Instituto Nacional Enfermedades Infecciosas C.G.Malbran	Baumeister E. et al
Argentina/INEI103836/2021	EPI_ISL_2136016	2021-04-05	Servicio Virosis Respiratorias-Departamento Virología-INEI	Instituto Nacional Enfermedades Infecciosas C.G.Malbran	Baumeister E. et al
Argentina/INEI103838/2021	EPI_ISL_2136011	2021-04-09	Servicio Virosis Respiratorias-Departamento Virología-INEI	Instituto Nacional Enfermedades Infecciosas C.G.Malbran	Baumeister E. et al
Argentina/INEI103840/2021	EPI_ISL_2136019	2021-04-10	Servicio Virosis Respiratorias-Departamento Virología-INEI	Instituto Nacional Enfermedades Infecciosas C.G.Malbran	Baumeister E. et al
Argentina/INEI103841/2021	EPI_ISL_2136020	2021-04-10	Servicio Virosis Respiratorias-Departamento Virología-INEI	Instituto Nacional Enfermedades Infecciosas C.G.Malbran	Baumeister E. et al
Argentina/INEI103842/2021	EPI_ISL_2136012	2021-04-14	Servicio Virosis Respiratorias-Departamento Virología-INEI	Instituto Nacional Enfermedades Infecciosas C.G.Malbran	Baumeister E. et al
Argentina/INEI103845/2021	EPI_ISL_2136021	2021-03-27	Servicio Virosis Respiratorias-Departamento Virología-INEI	Instituto Nacional Enfermedades Infecciosas C.G.Malbran	Baumeister E. et al
Argentina/INEI103914/2021	EPI_ISL_2136009	2021-04-05	Servicio Virosis Respiratorias-Departamento Virología-INEI	Instituto Nacional Enfermedades Infecciosas C.G.Malbran	Baumeister E. et al
Argentina/INEI103918/2021	EPI_ISL_2136013	2021-04-04	Servicio Virosis Respiratorias-Departamento Virología-INEI	Instituto Nacional Enfermedades Infecciosas C.G.Malbran	Baumeister E. et al
Argentina/INEI103924/2021	EPI_ISL_2136022	2021-04-06	Servicio Virosis Respiratorias-Departamento Virología-INEI	Instituto Nacional Enfermedades Infecciosas C.G.Malbran	Baumeister E. et al
Argentina/INEI103933/2021	EPI_ISL_2136014	2021-04-11	Servicio Virosis Respiratorias-Departamento Virología-INEI	Instituto Nacional Enfermedades Infecciosas C.G.Malbran	Baumeister E. et al
Argentina/INEI103934/2021	EPI_ISL_2136015	2021-04-14	Servicio Virosis Respiratorias-Departamento Virología-INEI	Instituto Nacional Enfermedades Infecciosas C.G.Malbran	Baumeister E. et al
Argentina/INEI103995/2021	EPI_ISL_2136023	2021-04-12	Servicio Virosis Respiratorias-Departamento Virología-INEI	Instituto Nacional Enfermedades Infecciosas C.G.Malbran	Baumeister E. et al
Argentina/INEI103996/2021	EPI_ISL_2136024	2021-04-10	Servicio Virosis Respiratorias-Departamento Virología-INEI	Instituto Nacional Enfermedades Infecciosas C.G.Malbran	Baumeister E. et al
Argentina/INEI103998/2021	EPI_ISL_2136025	2021-04-12	Servicio Virosis Respiratorias-Departamento Virología-INEI	Instituto Nacional Enfermedades Infecciosas C.G.Malbran	Baumeister E. et al
Argentina/INEI104000/2021	EPI_ISL_2136026	2021-04-15	Servicio Virosis Respiratorias-Departamento Virología-INEI	Instituto Nacional Enfermedades Infecciosas C.G.Malbran	Baumeister E. et al
Argentina/INEI104002/2021	EPI_ISL_2136027	2021-04-15	Servicio Virosis Respiratorias-Departamento Virología-INEI	Instituto Nacional Enfermedades Infecciosas C.G.Malbran	Baumeister E. et al
Argentina/INEI104003/2021	EPI_ISL_2136028	2021-04-15	Servicio Virosis Respiratorias-Departamento Virología-INEI	Instituto Nacional Enfermedades Infecciosas C.G.Malbran	Baumeister E. et al
Argentina/INEI104004/2021	EPI_ISL_2136029	2021-04-15	Servicio Virosis Respiratorias-Departamento Virología-INEI	Instituto Nacional Enfermedades Infecciosas C.G.Malbran	Baumeister E. et al
Argentina/INEI104045/2021	EPI_ISL_2136030	2021-04-05	Servicio Virosis Respiratorias-Departamento Virología-INEI	Instituto Nacional Enfermedades Infecciosas C.G.Malbran	Baumeister E. et al
Argentina/INEI104046/2021	EPI_ISL_2136031	2021-04-01	Servicio Virosis Respiratorias-Departamento Virología-INEI	Instituto Nacional Enfermedades Infecciosas C.G.Malbran	Baumeister E. et al
Argentina/INEI104049/2021	EPI_ISL_2136032	2021-04-05	Servicio Virosis Respiratorias-Departamento Virología-INEI	Instituto Nacional Enfermedades Infecciosas C.G.Malbran	Baumeister E. et al
Argentina/INEI104050/2021	EPI_ISL_2136033	2021-04-05	Servicio Virosis Respiratorias-Departamento Virología-INEI	Instituto Nacional Enfermedades Infecciosas C.G.Malbran	Baumeister E. et al
Argentina/INEI104051/2021	EPI_ISL_2136034	2021-04-05	Servicio Virosis Respiratorias-Departamento Virología-INEI	Instituto Nacional Enfermedades Infecciosas C.G.Malbran	Baumeister E. et al
Argentina/INEI104052/2021	EPI_ISL_2136035	2021-04-20	Servicio Virosis Respiratorias-Departamento Virología-INEI	Instituto Nacional Enfermedades Infecciosas C.G.Malbran	Baumeister E. et al
Argentina/INEI104053/2021	EPI_ISL_2136036	2021-04-05	Servicio Virosis Respiratorias-Departamento Virología-INEI	Instituto Nacional Enfermedades Infecciosas C.G.Malbran	Baumeister E. et al
Argentina/INEI104054/2021	EPI_ISL_2136037	2021-04-06	Servicio Virosis Respiratorias-Departamento Virología-INEI	Instituto Nacional Enfermedades Infecciosas C.G.Malbran	Baumeister E. et al
Argentina/INEI104055/2021	EPI_ISL_2136038	2021-04-07	Servicio Virosis Respiratorias-Departamento Virología-INEI	Instituto Nacional Enfermedades Infecciosas C.G.Malbran	Baumeister E. et al
Argentina/INEI104056/2021	EPI_ISL_2136039	2021-04-06	Servicio Virosis Respiratorias-Departamento Virología-INEI	Instituto Nacional Enfermedades Infecciosas C.G.Malbran	Baumeister E. et al
Argentina/INEI104057/2021	EPI_ISL_2136040	2021-04-07	Servicio Virosis Respiratorias-Departamento Virología-INEI	Instituto Nacional Enfermedades Infecciosas C.G.Malbran	Baumeister E. et al
Argentina/INEI104059/2021	EPI_ISL_2136041	2021-04-08	Servicio Virosis Respiratorias-Departamento Virología-INEI	Instituto Nacional Enfermedades Infecciosas C.G.Malbran	Baumeister E. et al
Argentina/INEI104060/2021	EPI_ISL_2136042	2021-04-20	Servicio Virosis Respiratorias-Departamento Virología-INEI	Instituto Nacional Enfermedades Infecciosas C.G.Malbran	Baumeister E. et al
Argentina/INEI104061/2021	EPI_ISL_2136043	2021-04-19	Servicio Virosis Respiratorias-Departamento Virología-INEI	Instituto Nacional Enfermedades Infecciosas C.G.Malbran	Baumeister E. et al
Argentina/INEI104062/2021	EPI_ISL_2136044	2021-04-19	Servicio Virosis Respiratorias-Departamento Virología-INEI	Instituto Nacional Enfermedades Infecciosas C.G.Malbran	Baumeister E. et al
Argentina/INEI104085/2021	EPI_ISL_2136045	2021-04-21	Servicio Virosis Respiratorias-Departamento Virología-INEI	Instituto Nacional Enfermedades Infecciosas C.G.Malbran	Baumeister E. et al
Argentina/INEI104086/2021	EPI_ISL_2136046	2021-04-21	Servicio Virosis Respiratorias-Departamento Virología-INEI	Instituto Nacional Enfermedades Infecciosas C.G.Malbran	Baumeister E. et al
Argentina/INEI104088/2021	EPI_ISL_2136047	2021-04-08	Servicio Virosis Respiratorias-Departamento Virología-INEI	Instituto Nacional Enfermedades Infecciosas C.G.Malbran	Baumeister E. et al
Argentina/INEI104089/2021	EPI_ISL_2136048	2021-04-07	Servicio Virosis Respiratorias-Departamento Virología-INEI	Instituto Nacional Enfermedades Infecciosas C.G.Malbran	Baumeister E. et al
Argentina/INEI104091/2021	EPI_ISL_2136049	2021-04-12	Servicio Virosis Respiratorias-Departamento Virología-INEI	Instituto Nacional Enfermedades Infecciosas C.G.Malbran	Baumeister E. et al
Argentina/INEI104093/2021	EPI_ISL_2136050	2021-04-07	Servicio Virosis Respiratorias-Departamento Virología-INEI	Instituto Nacional Enfermedades Infecciosas C.G.Malbran	Baumeister E. et al
Argentina/INEI104098/2021	EPI_ISL_2136051	2021-04-21	Servicio Virosis Respiratorias-Departamento Virología-INEI	Instituto Nacional Enfermedades Infecciosas C.G.Malbran	Baumeister E. et al
Argentina/INEI104104/2021	EPI_ISL_2136052	2021-04-13	Servicio Virosis Respiratorias-Departamento Virología-INEI	Instituto Nacional Enfermedades Infecciosas C.G.Malbran	Baumeister E. et al
Argentina/INEI104105/2021	EPI_ISL_2136053	2021-04-12	Servicio Virosis Respiratorias-Departamento Virología-INEI	Instituto Nacional Enfermedades Infecciosas C.G.Malbran	Baumeister E. et al
Argentina/INEI104108/2021	EPI_ISL_2136054	2021-04-12	Servicio Virosis Respiratorias-Departamento Virología-INEI	Instituto Nacional Enfermedades Infecciosas C.G.Malbran	Baumeister E. et al
Argentina/INEI104109/2021	EPI_ISL_2136055	2021-04-12	Servicio Virosis Respiratorias-Departamento Virología-INEI	Instituto Nacional Enfermedades Infecciosas C.G.Malbran	Baumeister E. et al
Argentina/INEI104111/2021	EPI_ISL_2136056	2021-04-12	Servicio Virosis Respiratorias-Departamento Virología-INEI	Instituto Nacional Enfermedades Infecciosas C.G.Malbran	Baumeister E. et al
Argentina/INEI104112/2021	EPI_ISL_2136057	2021-04-13	Servicio Virosis Respiratorias-Departamento Virología-INEI	Instituto Nacional Enfermedades Infecciosas C.G.Malbran	Baumeister E. et al
Argentina/INEI104113/2021	EPI_ISL_2136058	2021-04-14	Servicio Virosis Respiratorias-Departamento Virología-INEI	Instituto Nacional Enfermedades Infecciosas C.G.Malbran	Baumeister E. et al
Argentina/INEI104114/2021	EPI_ISL_2136059	2021-04-14	Servicio Virosis Respiratorias-Departamento Virología-INEI	Instituto Nacional Enfermedades Infecciosas C.G.Malbran	Baumeister E. et al
Argentina/INEI104115/2021	EPI_ISL_2136060	2021-04-14	Servicio Virosis Respiratorias-Departamento Virología-INEI	Instituto Nacional Enfermedades Infecciosas C.G.Malbran	Baumeister E. et al
Argentina/INEI104116/2021	EPI_ISL_2136061	2021-04-13	Servicio Virosis Respiratorias-Departamento Virología-INEI	Instituto Nacional Enfermedades Infecciosas C.G.Malbran	Baumeister E. et al
Argentina/INEI104117/2021	EPI_ISL_2136062	2021-04-14	Servicio Virosis Respiratorias-Departamento Virología-INEI	Instituto Nacional Enfermedades Infecciosas C.G.Malbran	Baumeister E. et al
Argentina/INEI104118/2021	EPI_ISL_2136063	2021-04-15	Servicio Virosis Respiratorias-Departamento Virología-INEI	Instituto Nacional Enfermedades Infecciosas C.G.Malbran	Baumeister E. et al
Argentina/INEI104119/2021	EPI_ISL_2136064	2021-04-15	Servicio Virosis Respiratorias-Departamento Virología-INEI	Instituto Nacional Enfermedades Infecciosas C.G.Malbran	Baumeister E. et al
Argentina/INEI104127/2021	EPI_ISL_2136096	2021-04-22	Servicio Virosis Respiratorias-Departamento Virología-INEI	Instituto Nacional Enfermedades Infecciosas C.G.Malbran	Baumeister E. et al
Argentina/INEI104128/2021	EPI_ISL_2136097	2021-04-22	Servicio Virosis Respiratorias-Departamento Virología-INEI	Instituto Nacional Enfermedades Infecciosas C.G.Malbran	Baumeister E. et al
Argentina/INEI104129/2021	EPI_ISL_2136098	2021-04-22	Servicio Virosis Respiratorias-Departamento Virología-INEI	Instituto Nacional Enfermedades Infecciosas C.G.Malbran	Baumeister E. et al
Argentina/INEI104130/2021	EPI_ISL_2136099	2021-04-22	Servicio Virosis Respiratorias-Departamento Virología-INEI	Instituto Nacional Enfermedades Infecciosas C.G.Malbran	Baumeister E. et al
Argentina/INEI104131/2021	EPI_ISL_2136100	2021-04-12	Servicio Virosis Respiratorias-Departamento Virología-INEI	Instituto Nacional Enfermedades Infecciosas C.G.Malbran	Baumeister E. et al
Argentina/INEI104133/2021	EPI_ISL_2136101	2021-04-12	Servicio Virosis Respiratorias-Departamento Virología-INEI	Instituto Nacional Enfermedades Infecciosas C.G.Malbran	Baumeister E. et al
Argentina/INEI104134/2021	EPI_ISL_2136102	2021-04-12	Servicio Virosis Respiratorias-Departamento Virología-INEI	Instituto Nacional Enfermedades Infecciosas C.G.Malbran	Baumeister E. et al
Argentina/INEI104135/2021	EPI_ISL_2136103	2021-04-12	Servicio Virosis Respiratorias-Departamento Virología-INEI	Instituto Nacional Enfermedades Infecciosas C.G.Malbran	Baumeister E. et al
Argentina/INEI104136/2021	EPI_ISL_2136104	2021-04-15	Servicio Virosis Respiratorias-Departamento Virología-INEI	Instituto Nacional Enfermedades Infecciosas C.G.Malbran	Baumeister E. et al
Argentina/INEI104138/2021	EPI_ISL_2136105	2021-04-15	Servicio Virosis Respiratorias-Departamento Virología-INEI	Instituto Nacional Enfermedades Infecciosas C.G.Malbran	Baumeister E. et al
Argentina/INEI104139/2021	EPI_ISL_2136106	2021-04-21	Servicio Virosis Respiratorias-Departamento Virología-INEI	Instituto Nacional Enfermedades Infecciosas C.G.Malbran	Baumeister E. et al
Argentina/INEI104140/2021	EPI_ISL_2136107	2021-04-13	Servicio Virosis Respiratorias-Departamento Virología-INEI	Instituto Nacional Enfermedades Infecciosas C.G.Malbran	Baumeister E. et al
Argentina/INEI104141/2021	EPI_ISL_2136108	2021-04-15	Servicio Virosis Respiratorias-Departamento Virología-INEI	Instituto Nacional Enfermedades Infecciosas C.G.Malbran	Baumeister E. et al
Argentina/INEI104142/2021	EPI_ISL_2136109	2021-04-13	Servicio Virosis Respiratorias-Departamento Virología-INEI	Instituto Nacional Enfermedades Infecciosas C.G.Malbran	Baumeister E. et al
Argentina/INEI104143/2021	EPI_ISL_2136110	2021-04-22	Servicio Virosis Respiratorias-Departamento Virología-INEI	Instituto Nacional Enfermedades Infecciosas C.G.Malbran	Baumeister E. et al
Argentina/INEI104144/2021	EPI_ISL_2136111	2021-04-13	Servicio Virosis Respiratorias-Departamento Virología-INEI	Instituto Nacional Enfermedades Infecciosas C.G.Malbran	Baumeister E. et al
Argentina/INEI104145/2021	EPI_ISL_2136112	2021-04-14	Servicio Virosis Respiratorias-Departamento Virología-INEI	Instituto Nacional Enfermedades Infecciosas C.G.Malbran	Baumeister E. et al
Argentina/INEI104146/2021	EPI_ISL_2136113	2021-04-16	Servicio Virosis Respiratorias-Departamento Virología-INEI	Instituto Nacional Enfermedades Infecciosas C.G.Malbran	Baumeister E. et al
Argentina/INEI104147/2021	EPI_ISL_2136114	2021-04-12	Servicio Virosis Respiratorias-Departamento Virología-INEI	Instituto Nacional Enfermedades Infecciosas C.G.Malbran	Baumeister E. et al
Argentina/INEI104148/2021	EPI_ISL_2136115	2021-04-16	Servicio Virosis Respiratorias-Departamento Virología-INEI	Instituto Nacional Enfermedades Infecciosas C.G.Malbran	Baumeister E. et al
Argentina/INEI104149/2021	EPI_ISL_2136116	2021-04-14	Servicio Virosis Respiratorias-Departamento Virología-INEI	Instituto Nacional Enfermedades Infecciosas C.G.Malbran	Baumeister E. et al
Argentina/INEI104150/2021	EPI_ISL_2136117	2021-04-08	Servicio Virosis Respiratorias-Departamento Virología-INEI	Instituto Nacional Enfermedades Infecciosas C.G.Malbran	Baumeister E. et al
Argentina/INEI104170/2021	EPI_ISL_2136118	2021-03-21	Servicio Virosis Respiratorias-Departamento Virología-INEI	Instituto Nacional Enfermedades Infecciosas C.G.Malbran	Baumeister E. et al
Argentina/INEI104172/2021	EPI_ISL_2136119	2021-04-13	Servicio Virosis Respiratorias-Departamento Virología-INEI	Instituto Nacional Enfermedades Infecciosas C.G.Malbran	Baumeister E. et al
Argentina/INEI104173/2021	EPI_ISL_2136120	2021-04-21	Servicio Virosis Respiratorias-Departamento Virología-INEI	Instituto Nacional Enfermedades Infecciosas C.G.Malbran	Baumeister E. et al
Argentina/INEI104174/2021	EPI_ISL_2136121	2021-04-21	Servicio Virosis Respiratorias-Departamento Virología-INEI	Instituto Nacional Enfermedades Infecciosas C.G.Malbran	Baumeister E. et al
Argentina/INEI104176/2021	EPI_ISL_2136122	2021-04-22	Servicio Virosis Respiratorias-Departamento Virología-INEI	Instituto Nacional Enfermedades Infecciosas C.G.Malbran	Baumeister E. et al
Argentina/INEI104177/2021	EPI_ISL_2136123	2021-04-22	Servicio Virosis Respiratorias-Departamento Virología-INEI	Instituto Nacional Enfermedades Infecciosas C.G.Malbran	Baumeister E. et al
Argentina/INEI104178/2021	EPI_ISL_2136124	2021-04-12	Servicio Virosis Respiratorias-Departamento Virología-INEI	Instituto Nacional Enfermedades Infecciosas C.G.Malbran	Baumeister E. et al
Argentina/INEI104181/2021	EPI_ISL_2136125	2021-04-21	Servicio Virosis Respiratorias-Departamento Virología-INEI	Instituto Nacional Enfermedades Infecciosas C.G.Malbran	Baumeister E. et al
Argentina/INEI104182/2021	EPI_ISL_2136126	2021-04-21	Servicio Virosis Respiratorias-Departamento Virología-INEI	Instituto Nacional Enfermedades Infecciosas C.G.Malbran	Baumeister E. et al
Argentina/INEI104183/2021	EPI_ISL_2136127	2021-04-21	Servicio Virosis Respiratorias-Departamento Virología-INEI	Instituto Nacional Enfermedades Infecciosas C.G.Malbran	Baumeister E. et al
Argentina/INEI104184/2021	EPI_ISL_2136128	2021-04-21	Servicio Virosis Respiratorias-Departamento Virología-INEI	Instituto Nacional Enfermedades Infecciosas C.G.Malbran	Baumeister E. et al
Argentina/INEI104185/2021	EPI_ISL_2136129	2021-04-21	Servicio Virosis Respiratorias-Departamento Virología-INEI	Instituto Nacional Enfermedades Infecciosas C.G.Malbran	Baumeister E. et al
Argentina/INEI104211/2021	EPI_ISL_2136130	2021-04-21	Servicio Virosis Respiratorias-Departamento Virología-INEI	Instituto Nacional Enfermedades Infecciosas C.G.Malbran	Baumeister E. et al
Argentina/INEI104212/2021	EPI_ISL_2136131	2021-04-21	Servicio Virosis Respiratorias-Departamento Virología-INEI	Instituto Nacional Enfermedades Infecciosas C.G.Malbran	Baumeister E. et al
Argentina/INEI104213/2021	EPI_ISL_2136132	2021-04-21	Servicio Virosis Respiratorias-Departamento Virología-INEI	Instituto Nacional Enfermedades Infecciosas C.G.Malbran	Baumeister E. et al
Argentina/INEI104215/2021	EPI_ISL_2136133	2021-04-22	Servicio Virosis Respiratorias-Departamento Virología-INEI	Instituto Nacional Enfermedades Infecciosas C.G.Malbran	Baumeister E. et al
Argentina/INEI104225/2021	EPI_ISL_2140038	2021-04-26	Servicio Virosis Respiratorias-Departamento Virología-INEI	Instituto Nacional Enfermedades Infecciosas C.G.Malbran	Baumeister E. et al
Argentina/INEI104226/2021	EPI_ISL_2140039	2021-04-22	Servicio Virosis Respiratorias-Departamento Virología-INEI	Instituto Nacional Enfermedades Infecciosas C.G.Malbran	Baumeister E. et al
Argentina/INEI104227/2021	EPI_ISL_2140040	2021-04-22	Servicio Virosis Respiratorias-Departamento Virología-INEI	Instituto Nacional Enfermedades Infecciosas C.G.Malbran	Baumeister E. et al
Argentina/INEI104228/2021	EPI_ISL_2140041	2021-04-21	Servicio Virosis Respiratorias-Departamento Virología-INEI	Instituto Nacional Enfermedades Infecciosas C.G.Malbran	Baumeister E. et al
Argentina/INEI104229/2021	EPI_ISL_2140042	2021-04-23	Servicio Virosis Respiratorias-Departamento Virología-INEI	Instituto Nacional Enfermedades Infecciosas C.G.Malbran	Baumeister E. et al
Argentina/INEI104230/2021	EPI_ISL_2140043	2021-04-23	Servicio Virosis Respiratorias-Departamento Virología-INEI	Instituto Nacional Enfermedades Infecciosas C.G.Malbran	Baumeister E. et al
Argentina/INEI104231/2021	EPI_ISL_2140044	2021-04-21	Servicio Virosis Respiratorias-Departamento Virología-INEI	Instituto Nacional Enfermedades Infecciosas C.G.Malbran	Baumeister E. et al
Argentina/INEI104232/2021	EPI_ISL_2140045	2021-04-21	Servicio Virosis Respiratorias-Departamento Virología-INEI	Instituto Nacional Enfermedades Infecciosas C.G.Malbran	Baumeister E. et al
Argentina/INEI104233/2021	EPI_ISL_2140046	2021-04-23	Servicio Virosis Respiratorias-Departamento Virología-INEI	Instituto Nacional Enfermedades Infecciosas C.G.Malbran	Baumeister E. et al
Argentina/INEI104234/2021	EPI_ISL_2140047	2021-04-21	Servicio Virosis Respiratorias-Departamento Virología-INEI	Instituto Nacional Enfermedades Infecciosas C.G.Malbran	Baumeister E. et al
Argentina/INEI104235/2021	EPI_ISL_2140048	2021-04-20	Servicio Virosis Respiratorias-Departamento Virología-INEI	Instituto Nacional Enfermedades Infecciosas C.G.Malbran	Baumeister E. et al
Argentina/INEI104236/2021	EPI_ISL_2140049	2021-04-20	Servicio Virosis Respiratorias-Departamento Virología-INEI	Instituto Nacional Enfermedades Infecciosas C.G.Malbran	Baumeister E. et al
Argentina/INEI104237/2021	EPI_ISL_2140050	2021-04-20	Servicio Virosis Respiratorias-Departamento Virología-INEI	Instituto Nacional Enfermedades Infecciosas C.G.Malbran	Baumeister E. et al
Argentina/INEI104238/2021	EPI_ISL_2140051	2021-04-20	Servicio Virosis Respiratorias-Departamento Virología-INEI	Instituto Nacional Enfermedades Infecciosas C.G.Malbran	Baumeister E. et al
Argentina/INEI104239/2021	EPI_ISL_2140052	2021-04-19	Servicio Virosis Respiratorias-Departamento Virología-INEI	Instituto Nacional Enfermedades Infecciosas C.G.Malbran	Baumeister E. et al
Argentina/INEI104240/2021	EPI_ISL_2140053	2021-04-19	Servicio Virosis Respiratorias-Departamento Virología-INEI	Instituto Nacional Enfermedades Infecciosas C.G.Malbran	Baumeister E. et al
Argentina/INEI104241/2021	EPI_ISL_2140054	2021-04-19	Servicio Virosis Respiratorias-Departamento Virología-INEI	Instituto Nacional Enfermedades Infecciosas C.G.Malbran	Baumeister E. et al
Argentina/INEI104242/2021	EPI_ISL_2140055	2021-04-19	Servicio Virosis Respiratorias-Departamento Virología-INEI	Instituto Nacional Enfermedades Infecciosas C.G.Malbran	Baumeister E. et al
Argentina/INEI104243/2021	EPI_ISL_2140056	2021-04-15	Servicio Virosis Respiratorias-Departamento Virología-INEI	Instituto Nacional Enfermedades Infecciosas C.G.Malbran	Baumeister E. et al
Argentina/INEI104244/2021	EPI_ISL_2140057	2021-04-22	Servicio Virosis Respiratorias-Departamento Virología-INEI	Instituto Nacional Enfermedades Infecciosas C.G.Malbran	Baumeister E. et al
Argentina/INEI104245/2021	EPI_ISL_2140058	2021-04-22	Servicio Virosis Respiratorias-Departamento Virología-INEI	Instituto Nacional Enfermedades Infecciosas C.G.Malbran	Baumeister E. et al
Argentina/INEI104246/2021	EPI_ISL_2140059	2021-04-22	Servicio Virosis Respiratorias-Departamento Virología-INEI	Instituto Nacional Enfermedades Infecciosas C.G.Malbran	Baumeister E. et al
Argentina/INEI104247/2021	EPI_ISL_2140060	2021-04-21	Servicio Virosis Respiratorias-Departamento Virología-INEI	Instituto Nacional Enfermedades Infecciosas C.G.Malbran	Baumeister E. et al
Argentina/INEI104248/2021	EPI_ISL_2140061	2021-04-22	Servicio Virosis Respiratorias-Departamento Virología-INEI	Instituto Nacional Enfermedades Infecciosas C.G.Malbran	Baumeister E. et al
Argentina/INEI104250/2021	EPI_ISL_2140062	2021-04-13	Servicio Virosis Respiratorias-Departamento Virología-INEI	Instituto Nacional Enfermedades Infecciosas C.G.Malbran	Baumeister E. et al
Argentina/INEI104251/2021	EPI_ISL_2140063	2021-04-14	Servicio Virosis Respiratorias-Departamento Virología-INEI	Instituto Nacional Enfermedades Infecciosas C.G.Malbran	Baumeister E. et al
Argentina/INEI104253/2021	EPI_ISL_2140064	2021-04-08	Servicio Virosis Respiratorias-Departamento Virología-INEI	Instituto Nacional Enfermedades Infecciosas C.G.Malbran	Baumeister E. et al
Argentina/INEI104254/2021	EPI_ISL_2140065	2021-04-14	Servicio Virosis Respiratorias-Departamento Virología-INEI	Instituto Nacional Enfermedades Infecciosas C.G.Malbran	Baumeister E. et al
Argentina/INEI104255/2021	EPI_ISL_2140066	2021-04-17	Servicio Virosis Respiratorias-Departamento Virología-INEI	Instituto Nacional Enfermedades Infecciosas C.G.Malbran	Baumeister E. et al
Argentina/INEI104258/2021	EPI_ISL_2140067	2021-04-24	Servicio Virosis Respiratorias-Departamento Virología-INEI	Instituto Nacional Enfermedades Infecciosas C.G.Malbran	Baumeister E. et al
Argentina/INEI104259/2021	EPI_ISL_2140068	2021-04-24	Servicio Virosis Respiratorias-Departamento Virología-INEI	Instituto Nacional Enfermedades Infecciosas C.G.Malbran	Baumeister E. et al
Argentina/INEI104260/2021	EPI_ISL_2140069	2021-04-24	Servicio Virosis Respiratorias-Departamento Virología-INEI	Instituto Nacional Enfermedades Infecciosas C.G.Malbran	Baumeister E. et al
Argentina/INEI104261/2021	EPI_ISL_2140070	2021-04-24	Servicio Virosis Respiratorias-Departamento Virología-INEI	Instituto Nacional Enfermedades Infecciosas C.G.Malbran	Baumeister E. et al
Argentina/INEI104264/2021	EPI_ISL_2140071	2021-04-24	Servicio Virosis Respiratorias-Departamento Virología-INEI	Instituto Nacional Enfermedades Infecciosas C.G.Malbran	Baumeister E. et al
Argentina/INEI104266/2021	EPI_ISL_2140072	2021-04-23	Servicio Virosis Respiratorias-Departamento Virología-INEI	Instituto Nacional Enfermedades Infecciosas C.G.Malbran	Baumeister E. et al
Argentina/INEI104267/2021	EPI_ISL_2140073	2021-04-25	Servicio Virosis Respiratorias-Departamento Virología-INEI	Instituto Nacional Enfermedades Infecciosas C.G.Malbran	Baumeister E. et al
Argentina/INEI104269/2021	EPI_ISL_2140074	2021-04-23	Servicio Virosis Respiratorias-Departamento Virología-INEI	Instituto Nacional Enfermedades Infecciosas C.G.Malbran	Baumeister E. et al
Argentina/INEI104279/2021	EPI_ISL_2136134	2021-04-19	Servicio Virosis Respiratorias-Departamento Virología-INEI	Instituto Nacional Enfermedades Infecciosas C.G.Malbran	Baumeister E. et al
Argentina/INEI104281/2021	EPI_ISL_2136135	2021-04-19	Servicio Virosis Respiratorias-Departamento Virología-INEI	Instituto Nacional Enfermedades Infecciosas C.G.Malbran	Baumeister E. et al
Argentina/INEI104282/2021	EPI_ISL_2136136	2021-04-27	Servicio Virosis Respiratorias-Departamento Virología-INEI	Instituto Nacional Enfermedades Infecciosas C.G.Malbran	Baumeister E. et al
Argentina/INEI104284/2021	EPI_ISL_2136137	2021-04-25	Servicio Virosis Respiratorias-Departamento Virología-INEI	Instituto Nacional Enfermedades Infecciosas C.G.Malbran	Baumeister E. et al
Argentina/INEI104285/2021	EPI_ISL_2136138	2021-04-04	Servicio Virosis Respiratorias-Departamento Virología-INEI	Instituto Nacional Enfermedades Infecciosas C.G.Malbran	Baumeister E. et al
Argentina/INEI104286/2021	EPI_ISL_2136139	2021-04-08	Servicio Virosis Respiratorias-Departamento Virología-INEI	Instituto Nacional Enfermedades Infecciosas C.G.Malbran	Baumeister E. et al
Argentina/INEI104287/2021	EPI_ISL_2136140	2021-04-27	Servicio Virosis Respiratorias-Departamento Virología-INEI	Instituto Nacional Enfermedades Infecciosas C.G.Malbran	Baumeister E. et al
Argentina/INEI104289/2021	EPI_ISL_2136141	2021-04-13	Servicio Virosis Respiratorias-Departamento Virología-INEI	Instituto Nacional Enfermedades Infecciosas C.G.Malbran	Baumeister E. et al
Argentina/INEI104290/2021	EPI_ISL_2136142	2021-04-13	Servicio Virosis Respiratorias-Departamento Virología-INEI	Instituto Nacional Enfermedades Infecciosas C.G.Malbran	Baumeister E. et al
Argentina/INEI104291/2021	EPI_ISL_2136143	2021-04-13	Servicio Virosis Respiratorias-Departamento Virología-INEI	Instituto Nacional Enfermedades Infecciosas C.G.Malbran	Baumeister E. et al
Argentina/INEI104292/2021	EPI_ISL_2136144	2021-04-13	Servicio Virosis Respiratorias-Departamento Virología-INEI	Instituto Nacional Enfermedades Infecciosas C.G.Malbran	Baumeister E. et al
Argentina/INEI104293/2021	EPI_ISL_2136145	2021-04-27	Servicio Virosis Respiratorias-Departamento Virología-INEI	Instituto Nacional Enfermedades Infecciosas C.G.Malbran	Baumeister E. et al
Argentina/INEI104294/2021	EPI_ISL_2136146	2021-04-27	Servicio Virosis Respiratorias-Departamento Virología-INEI	Instituto Nacional Enfermedades Infecciosas C.G.Malbran	Baumeister E. et al
Argentina/INEI104295/2021	EPI_ISL_2136147	2021-04-27	Servicio Virosis Respiratorias-Departamento Virología-INEI	Instituto Nacional Enfermedades Infecciosas C.G.Malbran	Baumeister E. et al
Argentina/INEI104296/2021	EPI_ISL_2136148	2021-04-13	Servicio Virosis Respiratorias-Departamento Virología-INEI	Instituto Nacional Enfermedades Infecciosas C.G.Malbran	Baumeister E. et al
Argentina/INEI104297/2021	EPI_ISL_2136149	2021-04-13	Servicio Virosis Respiratorias-Departamento Virología-INEI	Instituto Nacional Enfermedades Infecciosas C.G.Malbran	Baumeister E. et al
Argentina/INEI104298/2021	EPI_ISL_2136150	2021-04-14	Servicio Virosis Respiratorias-Departamento Virología-INEI	Instituto Nacional Enfermedades Infecciosas C.G.Malbran	Baumeister E. et al
Argentina/INEI104299/2021	EPI_ISL_2136151	2021-04-14	Servicio Virosis Respiratorias-Departamento Virología-INEI	Instituto Nacional Enfermedades Infecciosas C.G.Malbran	Baumeister E. et al
Argentina/INEI104300/2021	EPI_ISL_2136152	2021-04-18	Servicio Virosis Respiratorias-Departamento Virología-INEI	Instituto Nacional Enfermedades Infecciosas C.G.Malbran	Baumeister E. et al
Argentina/INEI104301/2021	EPI_ISL_2136153	2021-04-17	Servicio Virosis Respiratorias-Departamento Virología-INEI	Instituto Nacional Enfermedades Infecciosas C.G.Malbran	Baumeister E. et al
Argentina/INEI104302/2021	EPI_ISL_2136154	2021-04-16	Servicio Virosis Respiratorias-Departamento Virología-INEI	Instituto Nacional Enfermedades Infecciosas C.G.Malbran	Baumeister E. et al
Argentina/INEI104303/2021	EPI_ISL_2136155	2021-04-17	Servicio Virosis Respiratorias-Departamento Virología-INEI	Instituto Nacional Enfermedades Infecciosas C.G.Malbran	Baumeister E. et al
Argentina/INEI104309/2021	EPI_ISL_2136156	2021-04-12	Servicio Virosis Respiratorias-Departamento Virología-INEI	Instituto Nacional Enfermedades Infecciosas C.G.Malbran	Baumeister E. et al
Argentina/INEI104315/2021	EPI_ISL_2136157	2021-04-14	Servicio Virosis Respiratorias-Departamento Virología-INEI	Instituto Nacional Enfermedades Infecciosas C.G.Malbran	Baumeister E. et al
Argentina/INEI104316/2021	EPI_ISL_2136158	2021-04-12	Servicio Virosis Respiratorias-Departamento Virología-INEI	Instituto Nacional Enfermedades Infecciosas C.G.Malbran	Baumeister E. et al
Argentina/INEI104317/2021	EPI_ISL_2136159	2021-04-12	Servicio Virosis Respiratorias-Departamento Virología-INEI	Instituto Nacional Enfermedades Infecciosas C.G.Malbran	Baumeister E. et al
Argentina/INEI104318/2021	EPI_ISL_2136160	2021-04-12	Servicio Virosis Respiratorias-Departamento Virología-INEI	Instituto Nacional Enfermedades Infecciosas C.G.Malbran	Baumeister E. et al
Argentina/INEI104320/2021	EPI_ISL_2136161	2021-04-13	Servicio Virosis Respiratorias-Departamento Virología-INEI	Instituto Nacional Enfermedades Infecciosas C.G.Malbran	Baumeister E. et al
Argentina/INEI104321/2021	EPI_ISL_2136162	2021-04-15	Servicio Virosis Respiratorias-Departamento Virología-INEI	Instituto Nacional Enfermedades Infecciosas C.G.Malbran	Baumeister E. et al
Argentina/INEI104322/2021	EPI_ISL_2136163	2021-04-14	Servicio Virosis Respiratorias-Departamento Virología-INEI	Instituto Nacional Enfermedades Infecciosas C.G.Malbran	Baumeister E. et al
Argentina/INEI104323/2021	EPI_ISL_2136164	2021-04-27	Servicio Virosis Respiratorias-Departamento Virología-INEI	Instituto Nacional Enfermedades Infecciosas C.G.Malbran	Baumeister E. et al
Argentina/INEI104326/2021	EPI_ISL_2136165	2021-04-12	Servicio Virosis Respiratorias-Departamento Virología-INEI	Instituto Nacional Enfermedades Infecciosas C.G.Malbran	Baumeister E. et al
Argentina/INEI104327/2021	EPI_ISL_2136166	2021-04-15	Servicio Virosis Respiratorias-Departamento Virología-INEI	Instituto Nacional Enfermedades Infecciosas C.G.Malbran	Baumeister E. et al
Argentina/INEI104328/2021	EPI_ISL_2136167	2021-04-27	Servicio Virosis Respiratorias-Departamento Virología-INEI	Instituto Nacional Enfermedades Infecciosas C.G.Malbran	Baumeister E. et al
Argentina/INEI104329/2021	EPI_ISL_2136168	2021-04-07	Servicio Virosis Respiratorias-Departamento Virología-INEI	Instituto Nacional Enfermedades Infecciosas C.G.Malbran	Baumeister E. et al
Argentina/INEI104330/2021	EPI_ISL_2136169	2021-04-17	Servicio Virosis Respiratorias-Departamento Virología-INEI	Instituto Nacional Enfermedades Infecciosas C.G.Malbran	Baumeister E. et al
Argentina/INEI104331/2021	EPI_ISL_2136170	2021-04-20	Servicio Virosis Respiratorias-Departamento Virología-INEI	Instituto Nacional Enfermedades Infecciosas C.G.Malbran	Baumeister E. et al
Argentina/INEI104332/2021	EPI_ISL_2136171	2021-04-20	Servicio Virosis Respiratorias-Departamento Virología-INEI	Instituto Nacional Enfermedades Infecciosas C.G.Malbran	Baumeister E. et al
Argentina/INEI104333/2021	EPI_ISL_2136172	2021-04-06	Servicio Virosis Respiratorias-Departamento Virología-INEI	Instituto Nacional Enfermedades Infecciosas C.G.Malbran	Baumeister E. et al
Argentina/INEI104334/2021	EPI_ISL_2136173	2021-04-06	Servicio Virosis Respiratorias-Departamento Virología-INEI	Instituto Nacional Enfermedades Infecciosas C.G.Malbran	Baumeister E. et al
Argentina/INEI104335/2021	EPI_ISL_2136174	2021-04-06	Servicio Virosis Respiratorias-Departamento Virología-INEI	Instituto Nacional Enfermedades Infecciosas C.G.Malbran	Baumeister E. et al
Argentina/INEI104336/2021	EPI_ISL_2136175	2021-04-06	Servicio Virosis Respiratorias-Departamento Virología-INEI	Instituto Nacional Enfermedades Infecciosas C.G.Malbran	Baumeister E. et al
Argentina/INEI104337/2021	EPI_ISL_2136176	2021-04-06	Servicio Virosis Respiratorias-Departamento Virología-INEI	Instituto Nacional Enfermedades Infecciosas C.G.Malbran	Baumeister E. et al
Argentina/INEI104338/2021	EPI_ISL_2136177	2021-04-06	Servicio Virosis Respiratorias-Departamento Virología-INEI	Instituto Nacional Enfermedades Infecciosas C.G.Malbran	Baumeister E. et al
Argentina/INEI104339/2021	EPI_ISL_2136178	2021-04-07	Servicio Virosis Respiratorias-Departamento Virología-INEI	Instituto Nacional Enfermedades Infecciosas C.G.Malbran	Baumeister E. et al
Argentina/INEI104340/2021	EPI_ISL_2136179	2021-04-07	Servicio Virosis Respiratorias-Departamento Virología-INEI	Instituto Nacional Enfermedades Infecciosas C.G.Malbran	Baumeister E. et al
Argentina/INEI104342/2021	EPI_ISL_2136180	2021-04-06	Servicio Virosis Respiratorias-Departamento Virología-INEI	Instituto Nacional Enfermedades Infecciosas C.G.Malbran	Baumeister E. et al
Argentina/INEI104343/2021	EPI_ISL_2136181	2021-04-07	Servicio Virosis Respiratorias-Departamento Virología-INEI	Instituto Nacional Enfermedades Infecciosas C.G.Malbran	Baumeister E. et al
Argentina/INEI104344/2021	EPI_ISL_2136182	2021-04-07	Servicio Virosis Respiratorias-Departamento Virología-INEI	Instituto Nacional Enfermedades Infecciosas C.G.Malbran	Baumeister E. et al
Argentina/INEI104345/2021	EPI_ISL_2136183	2021-04-27	Servicio Virosis Respiratorias-Departamento Virología-INEI	Instituto Nacional Enfermedades Infecciosas C.G.Malbran	Baumeister E. et al
Argentina/INEI104352/2021	EPI_ISL_2140075	2021-04-19	Servicio Virosis Respiratorias-Departamento Virología-INEI	Instituto Nacional Enfermedades Infecciosas C.G.Malbran	Baumeister E. et al
Argentina/INEI104354/2021	EPI_ISL_2140076	2021-04-14	Servicio Virosis Respiratorias-Departamento Virología-INEI	Instituto Nacional Enfermedades Infecciosas C.G.Malbran	Baumeister E. et al
Argentina/INEI104355/2021	EPI_ISL_2140077	2021-04-20	Servicio Virosis Respiratorias-Departamento Virología-INEI	Instituto Nacional Enfermedades Infecciosas C.G.Malbran	Baumeister E. et al
Argentina/INEI104356/2021	EPI_ISL_2140078	2021-04-21	Servicio Virosis Respiratorias-Departamento Virología-INEI	Instituto Nacional Enfermedades Infecciosas C.G.Malbran	Baumeister E. et al
Argentina/INEI104357/2021	EPI_ISL_2140079	2021-04-20	Servicio Virosis Respiratorias-Departamento Virología-INEI	Instituto Nacional Enfermedades Infecciosas C.G.Malbran	Baumeister E. et al
Argentina/INEI104358/2021	EPI_ISL_2140080	2021-04-21	Servicio Virosis Respiratorias-Departamento Virología-INEI	Instituto Nacional Enfermedades Infecciosas C.G.Malbran	Baumeister E. et al
Argentina/INEI104359/2021	EPI_ISL_2140081	2021-04-09	Servicio Virosis Respiratorias-Departamento Virología-INEI	Instituto Nacional Enfermedades Infecciosas C.G.Malbran	Baumeister E. et al
Argentina/INEI104360/2021	EPI_ISL_2140082	2021-04-19	Servicio Virosis Respiratorias-Departamento Virología-INEI	Instituto Nacional Enfermedades Infecciosas C.G.Malbran	Baumeister E. et al
Argentina/INEI104361/2021	EPI_ISL_2140083	2021-04-19	Servicio Virosis Respiratorias-Departamento Virología-INEI	Instituto Nacional Enfermedades Infecciosas C.G.Malbran	Baumeister E. et al
Argentina/INEI104362/2021	EPI_ISL_2140084	2021-04-20	Servicio Virosis Respiratorias-Departamento Virología-INEI	Instituto Nacional Enfermedades Infecciosas C.G.Malbran	Baumeister E. et al
Argentina/INEI104363/2021	EPI_ISL_2140085	2021-04-22	Servicio Virosis Respiratorias-Departamento Virología-INEI	Instituto Nacional Enfermedades Infecciosas C.G.Malbran	Baumeister E. et al
Argentina/INEI104364/2021	EPI_ISL_2140086	2021-04-21	Servicio Virosis Respiratorias-Departamento Virología-INEI	Instituto Nacional Enfermedades Infecciosas C.G.Malbran	Baumeister E. et al
Argentina/INEI104365/2021	EPI_ISL_2140087	2021-04-22	Servicio Virosis Respiratorias-Departamento Virología-INEI	Instituto Nacional Enfermedades Infecciosas C.G.Malbran	Baumeister E. et al
Argentina/INEI104367/2021	EPI_ISL_2140088	2021-04-13	Servicio Virosis Respiratorias-Departamento Virología-INEI	Instituto Nacional Enfermedades Infecciosas C.G.Malbran	Baumeister E. et al
Argentina/INEI104368/2021	EPI_ISL_2140089	2021-04-20	Servicio Virosis Respiratorias-Departamento Virología-INEI	Instituto Nacional Enfermedades Infecciosas C.G.Malbran	Baumeister E. et al
Argentina/INEI104369/2021	EPI_ISL_2140090	2021-04-28	Servicio Virosis Respiratorias-Departamento Virología-INEI	Instituto Nacional Enfermedades Infecciosas C.G.Malbran	Baumeister E. et al
Argentina/INEI104370/2021	EPI_ISL_2140091	2021-04-28	Servicio Virosis Respiratorias-Departamento Virología-INEI	Instituto Nacional Enfermedades Infecciosas C.G.Malbran	Baumeister E. et al
Argentina/INEI104371/2021	EPI_ISL_2140092	2021-04-20	Servicio Virosis Respiratorias-Departamento Virología-INEI	Instituto Nacional Enfermedades Infecciosas C.G.Malbran	Baumeister E. et al
Argentina/INEI104372/2021	EPI_ISL_2140093	2021-04-20	Servicio Virosis Respiratorias-Departamento Virología-INEI	Instituto Nacional Enfermedades Infecciosas C.G.Malbran	Baumeister E. et al
Argentina/INEI104373/2021	EPI_ISL_2140094	2021-04-20	Servicio Virosis Respiratorias-Departamento Virología-INEI	Instituto Nacional Enfermedades Infecciosas C.G.Malbran	Baumeister E. et al
Argentina/INEI104374/2021	EPI_ISL_2140095	2021-04-20	Servicio Virosis Respiratorias-Departamento Virología-INEI	Instituto Nacional Enfermedades Infecciosas C.G.Malbran	Baumeister E. et al
Argentina/INEI104375/2021	EPI_ISL_2140096	2021-04-20	Servicio Virosis Respiratorias-Departamento Virología-INEI	Instituto Nacional Enfermedades Infecciosas C.G.Malbran	Baumeister E. et al
Argentina/INEI104377/2021	EPI_ISL_2140097	2021-04-20	Servicio Virosis Respiratorias-Departamento Virología-INEI	Instituto Nacional Enfermedades Infecciosas C.G.Malbran	Baumeister E. et al
Argentina/INEI104378/2021	EPI_ISL_2140098	2021-04-20	Servicio Virosis Respiratorias-Departamento Virología-INEI	Instituto Nacional Enfermedades Infecciosas C.G.Malbran	Baumeister E. et al
Argentina/INEI104379/2021	EPI_ISL_2140099	2021-04-20	Servicio Virosis Respiratorias-Departamento Virología-INEI	Instituto Nacional Enfermedades Infecciosas C.G.Malbran	Baumeister E. et al
Argentina/INEI104380/2021	EPI_ISL_2140100	2021-04-20	Servicio Virosis Respiratorias-Departamento Virología-INEI	Instituto Nacional Enfermedades Infecciosas C.G.Malbran	Baumeister E. et al
Argentina/INEI104381/2021	EPI_ISL_2140101	2021-04-20	Servicio Virosis Respiratorias-Departamento Virología-INEI	Instituto Nacional Enfermedades Infecciosas C.G.Malbran	Baumeister E. et al
Argentina/INEI104382/2021	EPI_ISL_2140102	2021-04-21	Servicio Virosis Respiratorias-Departamento Virología-INEI	Instituto Nacional Enfermedades Infecciosas C.G.Malbran	Baumeister E. et al
Argentina/INEI104383/2021	EPI_ISL_2140103	2021-04-19	Servicio Virosis Respiratorias-Departamento Virología-INEI	Instituto Nacional Enfermedades Infecciosas C.G.Malbran	Baumeister E. et al
Argentina/INEI104387/2021	EPI_ISL_2140104	2021-04-27	Servicio Virosis Respiratorias-Departamento Virología-INEI	Instituto Nacional Enfermedades Infecciosas C.G.Malbran	Baumeister E. et al
Argentina/INEI104389/2021	EPI_ISL_2140105	2021-04-27	Servicio Virosis Respiratorias-Departamento Virología-INEI	Instituto Nacional Enfermedades Infecciosas C.G.Malbran	Baumeister E. et al
Argentina/INEI104404/2021	EPI_ISL_2140106	2021-04-27	Servicio Virosis Respiratorias-Departamento Virología-INEI	Instituto Nacional Enfermedades Infecciosas C.G.Malbran	Baumeister E. et al
Argentina/INEI104406/2021	EPI_ISL_2140107	2021-04-28	Servicio Virosis Respiratorias-Departamento Virología-INEI	Instituto Nacional Enfermedades Infecciosas C.G.Malbran	Baumeister E. et al
Argentina/INEI104408/2021	EPI_ISL_2140108	2021-04-27	Servicio Virosis Respiratorias-Departamento Virología-INEI	Instituto Nacional Enfermedades Infecciosas C.G.Malbran	Baumeister E. et al
Argentina/INEI104409/2021	EPI_ISL_2140109	2021-04-16	Servicio Virosis Respiratorias-Departamento Virología-INEI	Instituto Nacional Enfermedades Infecciosas C.G.Malbran	Baumeister E. et al
Argentina/INEI104410/2021	EPI_ISL_2140110	2021-04-17	Servicio Virosis Respiratorias-Departamento Virología-INEI	Instituto Nacional Enfermedades Infecciosas C.G.Malbran	Baumeister E. et al
Argentina/INEI104411/2021	EPI_ISL_2140111	2021-04-04	Servicio Virosis Respiratorias-Departamento Virología-INEI	Instituto Nacional Enfermedades Infecciosas C.G.Malbran	Baumeister E. et al
Argentina/INEI104412/2021	EPI_ISL_2140112	2021-04-15	Servicio Virosis Respiratorias-Departamento Virología-INEI	Instituto Nacional Enfermedades Infecciosas C.G.Malbran	Baumeister E. et al
Argentina/INEI104413/2021	EPI_ISL_2140113	2021-04-21	Servicio Virosis Respiratorias-Departamento Virología-INEI	Instituto Nacional Enfermedades Infecciosas C.G.Malbran	Baumeister E. et al
Argentina/INEI104414/2021	EPI_ISL_2140114	2021-04-12	Servicio Virosis Respiratorias-Departamento Virología-INEI	Instituto Nacional Enfermedades Infecciosas C.G.Malbran	Baumeister E. et al
Argentina/INEI104415/2021	EPI_ISL_2140115	2021-04-22	Servicio Virosis Respiratorias-Departamento Virología-INEI	Instituto Nacional Enfermedades Infecciosas C.G.Malbran	Baumeister E. et al
Argentina/INEI104416/2021	EPI_ISL_2140116	2021-04-23	Servicio Virosis Respiratorias-Departamento Virología-INEI	Instituto Nacional Enfermedades Infecciosas C.G.Malbran	Baumeister E. et al
Argentina/INEI104418/2021	EPI_ISL_2140117	2021-04-19	Servicio Virosis Respiratorias-Departamento Virología-INEI	Instituto Nacional Enfermedades Infecciosas C.G.Malbran	Baumeister E. et al
Argentina/INEI104419/2021	EPI_ISL_2140118	2021-04-29	Servicio Virosis Respiratorias-Departamento Virología-INEI	Instituto Nacional Enfermedades Infecciosas C.G.Malbran	Baumeister E. et al
Argentina/INEI104420/2021	EPI_ISL_2140119	2021-04-13	Servicio Virosis Respiratorias-Departamento Virología-INEI	Instituto Nacional Enfermedades Infecciosas C.G.Malbran	Baumeister E. et al
Argentina/INEI104422/2021	EPI_ISL_2140120	2021-04-21	Servicio Virosis Respiratorias-Departamento Virología-INEI	Instituto Nacional Enfermedades Infecciosas C.G.Malbran	Baumeister E. et al
Argentina/INEI104423/2021	EPI_ISL_2140121	2021-04-21	Servicio Virosis Respiratorias-Departamento Virología-INEI	Instituto Nacional Enfermedades Infecciosas C.G.Malbran	Baumeister E. et al
Argentina/INEI104425/2021	EPI_ISL_2140122	2021-04-20	Servicio Virosis Respiratorias-Departamento Virología-INEI	Instituto Nacional Enfermedades Infecciosas C.G.Malbran	Baumeister E. et al
Argentina/INEI104426/2021	EPI_ISL_2140123	2021-04-20	Servicio Virosis Respiratorias-Departamento Virología-INEI	Instituto Nacional Enfermedades Infecciosas C.G.Malbran	Baumeister E. et al
Argentina/INEI104427/2021	EPI_ISL_2140124	2021-04-19	Servicio Virosis Respiratorias-Departamento Virología-INEI	Instituto Nacional Enfermedades Infecciosas C.G.Malbran	Baumeister E. et al
Argentina/INEI104428/2021	EPI_ISL_2140125	2021-04-20	Servicio Virosis Respiratorias-Departamento Virología-INEI	Instituto Nacional Enfermedades Infecciosas C.G.Malbran	Baumeister E. et al
Argentina/INEI104429/2021	EPI_ISL_2140126	2021-04-22	Servicio Virosis Respiratorias-Departamento Virología-INEI	Instituto Nacional Enfermedades Infecciosas C.G.Malbran	Baumeister E. et al
Argentina/INEI104430/2021	EPI_ISL_2140127	2021-04-19	Servicio Virosis Respiratorias-Departamento Virología-INEI	Instituto Nacional Enfermedades Infecciosas C.G.Malbran	Baumeister E. et al
Argentina/INEI104431/2021	EPI_ISL_2140128	2021-04-19	Servicio Virosis Respiratorias-Departamento Virología-INEI	Instituto Nacional Enfermedades Infecciosas C.G.Malbran	Baumeister E. et al
Argentina/INEI104433/2021	EPI_ISL_2140129	2021-04-19	Servicio Virosis Respiratorias-Departamento Virología-INEI	Instituto Nacional Enfermedades Infecciosas C.G.Malbran	Baumeister E. et al
Argentina/INEI104434/2021	EPI_ISL_2140130	2021-04-19	Servicio Virosis Respiratorias-Departamento Virología-INEI	Instituto Nacional Enfermedades Infecciosas C.G.Malbran	Baumeister E. et al
Argentina/INEI104435/2021	EPI_ISL_2140131	2021-04-18	Servicio Virosis Respiratorias-Departamento Virología-INEI	Instituto Nacional Enfermedades Infecciosas C.G.Malbran	Baumeister E. et al
Argentina/INEI104436/2021	EPI_ISL_2140132	2021-04-23	Servicio Virosis Respiratorias-Departamento Virología-INEI	Instituto Nacional Enfermedades Infecciosas C.G.Malbran	Baumeister E. et al
Argentina/INEI104448/2021	EPI_ISL_2140133	2021-04-25	Servicio Virosis Respiratorias-Departamento Virología-INEI	Instituto Nacional Enfermedades Infecciosas C.G.Malbran	Baumeister E. et al
Argentina/INEI104451/2021	EPI_ISL_2140134	2021-04-23	Servicio Virosis Respiratorias-Departamento Virología-INEI	Instituto Nacional Enfermedades Infecciosas C.G.Malbran	Baumeister E. et al
Argentina/INEI104452/2021	EPI_ISL_2140135	2021-04-20	Servicio Virosis Respiratorias-Departamento Virología-INEI	Instituto Nacional Enfermedades Infecciosas C.G.Malbran	Baumeister E. et al
Argentina/INEI104453/2021	EPI_ISL_2140136	2021-04-21	Servicio Virosis Respiratorias-Departamento Virología-INEI	Instituto Nacional Enfermedades Infecciosas C.G.Malbran	Baumeister E. et al
Argentina/INEI104456/2021	EPI_ISL_2140137	2021-04-22	Servicio Virosis Respiratorias-Departamento Virología-INEI	Instituto Nacional Enfermedades Infecciosas C.G.Malbran	Baumeister E. et al
Argentina/INEI104458/2021	EPI_ISL_2140138	2021-04-10	Servicio Virosis Respiratorias-Departamento Virología-INEI	Instituto Nacional Enfermedades Infecciosas C.G.Malbran	Baumeister E. et al
Argentina/INEI104460/2021	EPI_ISL_2140139	2021-04-25	Servicio Virosis Respiratorias-Departamento Virología-INEI	Instituto Nacional Enfermedades Infecciosas C.G.Malbran	Baumeister E. et al
Argentina/INEI104461/2021	EPI_ISL_2140140	2021-04-21	Servicio Virosis Respiratorias-Departamento Virología-INEI	Instituto Nacional Enfermedades Infecciosas C.G.Malbran	Baumeister E. et al
Argentina/INEI104464/2021	EPI_ISL_2140141	2021-04-26	Servicio Virosis Respiratorias-Departamento Virología-INEI	Instituto Nacional Enfermedades Infecciosas C.G.Malbran	Baumeister E. et al
Argentina/INEI104468/2021	EPI_ISL_2140142	2021-04-21	Servicio Virosis Respiratorias-Departamento Virología-INEI	Instituto Nacional Enfermedades Infecciosas C.G.Malbran	Baumeister E. et al
Argentina/INEI104475/2021	EPI_ISL_2140143	2021-04-27	Servicio Virosis Respiratorias-Departamento Virología-INEI	Instituto Nacional Enfermedades Infecciosas C.G.Malbran	Baumeister E. et al
Argentina/INEI104476/2021	EPI_ISL_2140144	2021-04-29	Servicio Virosis Respiratorias-Departamento Virología-INEI	Instituto Nacional Enfermedades Infecciosas C.G.Malbran	Baumeister E. et al
Argentina/INEI104478/2021	EPI_ISL_2140145	2021-04-29	Servicio Virosis Respiratorias-Departamento Virología-INEI	Instituto Nacional Enfermedades Infecciosas C.G.Malbran	Baumeister E. et al
Argentina/INEI104483/2021	EPI_ISL_2140146	2021-04-29	Servicio Virosis Respiratorias-Departamento Virología-INEI	Instituto Nacional Enfermedades Infecciosas C.G.Malbran	Baumeister E. et al
Argentina/INEI104491/2021	EPI_ISL_2158694	2021-04-20	Servicio Virosis Respiratorias-Departamento Virología-INEI	Instituto Nacional Enfermedades Infecciosas C.G.Malbran	Baumeister E. et al
Argentina/INEI104492/2021	EPI_ISL_2158695	2021-04-16	Servicio Virosis Respiratorias-Departamento Virología-INEI	Instituto Nacional Enfermedades Infecciosas C.G.Malbran	Baumeister E. et al
Argentina/INEI104493/2021	EPI_ISL_2158696	2021-04-19	Servicio Virosis Respiratorias-Departamento Virología-INEI	Instituto Nacional Enfermedades Infecciosas C.G.Malbran	Baumeister E. et al
Argentina/INEI104494/2021	EPI_ISL_2158697	2021-04-28	Servicio Virosis Respiratorias-Departamento Virología-INEI	Instituto Nacional Enfermedades Infecciosas C.G.Malbran	Baumeister E. et al
Argentina/INEI104495/2021	EPI_ISL_2158698	2021-04-20	Servicio Virosis Respiratorias-Departamento Virología-INEI	Instituto Nacional Enfermedades Infecciosas C.G.Malbran	Baumeister E. et al
Argentina/INEI104496/2021	EPI_ISL_2158699	2021-04-20	Servicio Virosis Respiratorias-Departamento Virología-INEI	Instituto Nacional Enfermedades Infecciosas C.G.Malbran	Baumeister E. et al
Argentina/INEI104498/2021	EPI_ISL_2158700	2021-04-30	Servicio Virosis Respiratorias-Departamento Virología-INEI	Instituto Nacional Enfermedades Infecciosas C.G.Malbran	Baumeister E. et al
Argentina/INEI104499/2021	EPI_ISL_2158701	2021-04-23	Servicio Virosis Respiratorias-Departamento Virología-INEI	Instituto Nacional Enfermedades Infecciosas C.G.Malbran	Baumeister E. et al
Argentina/INEI104500/2021	EPI_ISL_2158702	2021-04-22	Servicio Virosis Respiratorias-Departamento Virología-INEI	Instituto Nacional Enfermedades Infecciosas C.G.Malbran	Baumeister E. et al
Argentina/INEI104502/2021	EPI_ISL_2158703	2021-04-26	Servicio Virosis Respiratorias-Departamento Virología-INEI	Instituto Nacional Enfermedades Infecciosas C.G.Malbran	Baumeister E. et al
Argentina/INEI104503/2021	EPI_ISL_2158704	2021-04-30	Servicio Virosis Respiratorias-Departamento Virología-INEI	Instituto Nacional Enfermedades Infecciosas C.G.Malbran	Baumeister E. et al
Argentina/INEI104504/2021	EPI_ISL_2158705	2021-04-28	Servicio Virosis Respiratorias-Departamento Virología-INEI	Instituto Nacional Enfermedades Infecciosas C.G.Malbran	Baumeister E. et al
Argentina/INEI104505/2021	EPI_ISL_2158706	2021-04-30	Servicio Virosis Respiratorias-Departamento Virología-INEI	Instituto Nacional Enfermedades Infecciosas C.G.Malbran	Baumeister E. et al
Argentina/INEI104506/2021	EPI_ISL_2158707	2021-05-06	Servicio Virosis Respiratorias-Departamento Virología-INEI	Instituto Nacional Enfermedades Infecciosas C.G.Malbran	Baumeister E. et al
Argentina/INEI104507/2021	EPI_ISL_2158708	2021-05-06	Servicio Virosis Respiratorias-Departamento Virología-INEI	Instituto Nacional Enfermedades Infecciosas C.G.Malbran	Baumeister E. et al
Argentina/INEI104508/2021	EPI_ISL_2158709	2021-04-20	Servicio Virosis Respiratorias-Departamento Virología-INEI	Instituto Nacional Enfermedades Infecciosas C.G.Malbran	Baumeister E. et al
Argentina/INEI104509/2021	EPI_ISL_2158710	2021-04-20	Servicio Virosis Respiratorias-Departamento Virología-INEI	Instituto Nacional Enfermedades Infecciosas C.G.Malbran	Baumeister E. et al
Argentina/INEI104510/2021	EPI_ISL_2158711	2021-05-06	Servicio Virosis Respiratorias-Departamento Virología-INEI	Instituto Nacional Enfermedades Infecciosas C.G.Malbran	Baumeister E. et al
Argentina/INEI104511/2021	EPI_ISL_2158712	2021-04-21	Servicio Virosis Respiratorias-Departamento Virología-INEI	Instituto Nacional Enfermedades Infecciosas C.G.Malbran	Baumeister E. et al
Argentina/INEI104512/2021	EPI_ISL_2158713	2021-04-19	Servicio Virosis Respiratorias-Departamento Virología-INEI	Instituto Nacional Enfermedades Infecciosas C.G.Malbran	Baumeister E. et al
Argentina/INEI104513/2021	EPI_ISL_2158714	2021-04-21	Servicio Virosis Respiratorias-Departamento Virología-INEI	Instituto Nacional Enfermedades Infecciosas C.G.Malbran	Baumeister E. et al
Argentina/INEI104514/2021	EPI_ISL_2158715	2021-04-21	Servicio Virosis Respiratorias-Departamento Virología-INEI	Instituto Nacional Enfermedades Infecciosas C.G.Malbran	Baumeister E. et al
Argentina/INEI104515/2021	EPI_ISL_2158716	2021-05-06	Servicio Virosis Respiratorias-Departamento Virología-INEI	Instituto Nacional Enfermedades Infecciosas C.G.Malbran	Baumeister E. et al
Argentina/INEI104516/2021	EPI_ISL_2158717	2021-04-20	Servicio Virosis Respiratorias-Departamento Virología-INEI	Instituto Nacional Enfermedades Infecciosas C.G.Malbran	Baumeister E. et al
Argentina/INEI104517/2021	EPI_ISL_2158718	2021-04-21	Servicio Virosis Respiratorias-Departamento Virología-INEI	Instituto Nacional Enfermedades Infecciosas C.G.Malbran	Baumeister E. et al
Argentina/INEI104518/2021	EPI_ISL_2158719	2021-04-29	Servicio Virosis Respiratorias-Departamento Virología-INEI	Instituto Nacional Enfermedades Infecciosas C.G.Malbran	Baumeister E. et al
Argentina/INEI104520/2021	EPI_ISL_2158720	2021-04-19	Servicio Virosis Respiratorias-Departamento Virología-INEI	Instituto Nacional Enfermedades Infecciosas C.G.Malbran	Baumeister E. et al
Argentina/INEI104521/2021	EPI_ISL_2158721	2021-04-18	Servicio Virosis Respiratorias-Departamento Virología-INEI	Instituto Nacional Enfermedades Infecciosas C.G.Malbran	Baumeister E. et al
Argentina/INEI104522/2021	EPI_ISL_2158722	2021-04-18	Servicio Virosis Respiratorias-Departamento Virología-INEI	Instituto Nacional Enfermedades Infecciosas C.G.Malbran	Baumeister E. et al
Argentina/INEI104523/2021	EPI_ISL_2158723	2021-04-22	Servicio Virosis Respiratorias-Departamento Virología-INEI	Instituto Nacional Enfermedades Infecciosas C.G.Malbran	Baumeister E. et al
Argentina/INEI104524/2021	EPI_ISL_2158724	2021-04-20	Servicio Virosis Respiratorias-Departamento Virología-INEI	Instituto Nacional Enfermedades Infecciosas C.G.Malbran	Baumeister E. et al
Argentina/INEI104527/2021	EPI_ISL_2158725	2021-04-20	Servicio Virosis Respiratorias-Departamento Virología-INEI	Instituto Nacional Enfermedades Infecciosas C.G.Malbran	Baumeister E. et al
Argentina/INEI104528/2021	EPI_ISL_2158726	2021-04-19	Servicio Virosis Respiratorias-Departamento Virología-INEI	Instituto Nacional Enfermedades Infecciosas C.G.Malbran	Baumeister E. et al
Argentina/INEI104529/2021	EPI_ISL_2158727	2021-04-22	Servicio Virosis Respiratorias-Departamento Virología-INEI	Instituto Nacional Enfermedades Infecciosas C.G.Malbran	Baumeister E. et al
Argentina/INEI104530/2021	EPI_ISL_2158728	2021-04-16	Servicio Virosis Respiratorias-Departamento Virología-INEI	Instituto Nacional Enfermedades Infecciosas C.G.Malbran	Baumeister E. et al
Argentina/INEI104531/2021	EPI_ISL_2158729	2021-04-22	Servicio Virosis Respiratorias-Departamento Virología-INEI	Instituto Nacional Enfermedades Infecciosas C.G.Malbran	Baumeister E. et al
Argentina/INEI104532/2021	EPI_ISL_2158730	2021-04-22	Servicio Virosis Respiratorias-Departamento Virología-INEI	Instituto Nacional Enfermedades Infecciosas C.G.Malbran	Baumeister E. et al
Argentina/INEI104533/2021	EPI_ISL_2158731	2021-04-23	Servicio Virosis Respiratorias-Departamento Virología-INEI	Instituto Nacional Enfermedades Infecciosas C.G.Malbran	Baumeister E. et al
Argentina/INEI104534/2021	EPI_ISL_2158732	2021-04-23	Servicio Virosis Respiratorias-Departamento Virología-INEI	Instituto Nacional Enfermedades Infecciosas C.G.Malbran	Baumeister E. et al
Argentina/INEI104549/2021	EPI_ISL_2158733	2021-04-26	Servicio Virosis Respiratorias-Departamento Virología-INEI	Instituto Nacional Enfermedades Infecciosas C.G.Malbran	Baumeister E. et al
Argentina/INEI104550/2021	EPI_ISL_2158734	2021-04-26	Servicio Virosis Respiratorias-Departamento Virología-INEI	Instituto Nacional Enfermedades Infecciosas C.G.Malbran	Baumeister E. et al
Argentina/INEI104552/2021	EPI_ISL_2158735	2021-04-26	Servicio Virosis Respiratorias-Departamento Virología-INEI	Instituto Nacional Enfermedades Infecciosas C.G.Malbran	Baumeister E. et al
Argentina/INEI104553/2021	EPI_ISL_2158736	2021-04-26	Servicio Virosis Respiratorias-Departamento Virología-INEI	Instituto Nacional Enfermedades Infecciosas C.G.Malbran	Baumeister E. et al
Argentina/INEI104554/2021	EPI_ISL_2158737	2021-04-26	Servicio Virosis Respiratorias-Departamento Virología-INEI	Instituto Nacional Enfermedades Infecciosas C.G.Malbran	Baumeister E. et al
Argentina/INEI104555/2021	EPI_ISL_2158738	2021-04-26	Servicio Virosis Respiratorias-Departamento Virología-INEI	Instituto Nacional Enfermedades Infecciosas C.G.Malbran	Baumeister E. et al
Argentina/INEI104556/2021	EPI_ISL_2158739	2021-04-26	Servicio Virosis Respiratorias-Departamento Virología-INEI	Instituto Nacional Enfermedades Infecciosas C.G.Malbran	Baumeister E. et al
Argentina/INEI104557/2021	EPI_ISL_2158740	2021-04-26	Servicio Virosis Respiratorias-Departamento Virología-INEI	Instituto Nacional Enfermedades Infecciosas C.G.Malbran	Baumeister E. et al
Argentina/INEI104560/2021	EPI_ISL_2158741	2021-05-05	Servicio Virosis Respiratorias-Departamento Virología-INEI	Instituto Nacional Enfermedades Infecciosas C.G.Malbran	Baumeister E. et al
Argentina/INEI104561/2021	EPI_ISL_2158742	2021-05-05	Servicio Virosis Respiratorias-Departamento Virología-INEI	Instituto Nacional Enfermedades Infecciosas C.G.Malbran	Baumeister E. et al
Argentina/INEI104580/2021	EPI_ISL_2158743	2021-05-04	Servicio Virosis Respiratorias-Departamento Virología-INEI	Instituto Nacional Enfermedades Infecciosas C.G.Malbran	Baumeister E. et al
Argentina/INEI104582/2021	EPI_ISL_2158744	2021-05-04	Servicio Virosis Respiratorias-Departamento Virología-INEI	Instituto Nacional Enfermedades Infecciosas C.G.Malbran	Baumeister E. et al
Argentina/INEI104583/2021	EPI_ISL_2158745	2021-05-04	Servicio Virosis Respiratorias-Departamento Virología-INEI	Instituto Nacional Enfermedades Infecciosas C.G.Malbran	Baumeister E. et al
Argentina/INEI104584/2021	EPI_ISL_2158746	2021-05-04	Servicio Virosis Respiratorias-Departamento Virología-INEI	Instituto Nacional Enfermedades Infecciosas C.G.Malbran	Baumeister E. et al
Argentina/INEI104588/2021	EPI_ISL_2158747	2021-05-05	Servicio Virosis Respiratorias-Departamento Virología-INEI	Instituto Nacional Enfermedades Infecciosas C.G.Malbran	Baumeister E. et al
Argentina/INEI104589/2021	EPI_ISL_2158748	2021-05-05	Servicio Virosis Respiratorias-Departamento Virología-INEI	Instituto Nacional Enfermedades Infecciosas C.G.Malbran	Baumeister E. et al
Argentina/INEI104590/2021	EPI_ISL_2158749	2021-05-05	Servicio Virosis Respiratorias-Departamento Virología-INEI	Instituto Nacional Enfermedades Infecciosas C.G.Malbran	Baumeister E. et al
Argentina/INEI104591/2021	EPI_ISL_2158750	2021-05-05	Servicio Virosis Respiratorias-Departamento Virología-INEI	Instituto Nacional Enfermedades Infecciosas C.G.Malbran	Baumeister E. et al
Argentina/INEI104593/2021	EPI_ISL_2158751	2021-05-05	Servicio Virosis Respiratorias-Departamento Virología-INEI	Instituto Nacional Enfermedades Infecciosas C.G.Malbran	Baumeister E. et al
Argentina/INEI104594/2021	EPI_ISL_2158752	2021-05-05	Servicio Virosis Respiratorias-Departamento Virología-INEI	Instituto Nacional Enfermedades Infecciosas C.G.Malbran	Baumeister E. et al
Argentina/INEI104595/2021	EPI_ISL_2158753	2021-05-05	Servicio Virosis Respiratorias-Departamento Virología-INEI	Instituto Nacional Enfermedades Infecciosas C.G.Malbran	Baumeister E. et al
Argentina/INEI104596/2021	EPI_ISL_2158754	2021-05-05	Servicio Virosis Respiratorias-Departamento Virología-INEI	Instituto Nacional Enfermedades Infecciosas C.G.Malbran	Baumeister E. et al
Argentina/INEI104597/2021	EPI_ISL_2158755	2021-05-05	Servicio Virosis Respiratorias-Departamento Virología-INEI	Instituto Nacional Enfermedades Infecciosas C.G.Malbran	Baumeister E. et al
Argentina/INEI104599/2021	EPI_ISL_2158756	2021-04-24	Servicio Virosis Respiratorias-Departamento Virología-INEI	Instituto Nacional Enfermedades Infecciosas C.G.Malbran	Baumeister E. et al
Argentina/INEI104600/2021	EPI_ISL_2158757	2021-04-21	Servicio Virosis Respiratorias-Departamento Virología-INEI	Instituto Nacional Enfermedades Infecciosas C.G.Malbran	Baumeister E. et al
Argentina/INEI104604/2021	EPI_ISL_2158758	2021-04-29	Servicio Virosis Respiratorias-Departamento Virología-INEI	Instituto Nacional Enfermedades Infecciosas C.G.Malbran	Baumeister E. et al
Argentina/INEI104607/2021	EPI_ISL_2158759	2021-04-29	Servicio Virosis Respiratorias-Departamento Virología-INEI	Instituto Nacional Enfermedades Infecciosas C.G.Malbran	Baumeister E. et al
Argentina/INEI104608/2021	EPI_ISL_2158760	2021-05-02	Servicio Virosis Respiratorias-Departamento Virología-INEI	Instituto Nacional Enfermedades Infecciosas C.G.Malbran	Baumeister E. et al
Argentina/INEI104609/2021	EPI_ISL_2158761	2021-05-02	Servicio Virosis Respiratorias-Departamento Virología-INEI	Instituto Nacional Enfermedades Infecciosas C.G.Malbran	Baumeister E. et al
Argentina/INEI104611/2021	EPI_ISL_2158762	2021-05-02	Servicio Virosis Respiratorias-Departamento Virología-INEI	Instituto Nacional Enfermedades Infecciosas C.G.Malbran	Baumeister E. et al
Argentina/INEI104612/2021	EPI_ISL_2158763	2021-05-02	Servicio Virosis Respiratorias-Departamento Virología-INEI	Instituto Nacional Enfermedades Infecciosas C.G.Malbran	Baumeister E. et al
Argentina/INEI104614/2021	EPI_ISL_2158764	2021-04-30	Servicio Virosis Respiratorias-Departamento Virología-INEI	Instituto Nacional Enfermedades Infecciosas C.G.Malbran	Baumeister E. et al
Argentina/INEI104615/2021	EPI_ISL_2158765	2021-05-05	Servicio Virosis Respiratorias-Departamento Virología-INEI	Instituto Nacional Enfermedades Infecciosas C.G.Malbran	Baumeister E. et al
Argentina/INEI104623/2021	EPI_ISL_2158766	2021-05-06	Servicio Virosis Respiratorias-Departamento Virología-INEI	Instituto Nacional Enfermedades Infecciosas C.G.Malbran	Baumeister E. et al
Argentina/INEI104638/2021	EPI_ISL_2158767	2021-04-30	Servicio Virosis Respiratorias-Departamento Virología-INEI	Instituto Nacional Enfermedades Infecciosas C.G.Malbran	Baumeister E. et al
Argentina/INEI104643/2021	EPI_ISL_2158768	2021-05-06	Servicio Virosis Respiratorias-Departamento Virología-INEI	Instituto Nacional Enfermedades Infecciosas C.G.Malbran	Baumeister E. et al
Argentina/INEI104644/2021	EPI_ISL_2158769	2021-05-06	Servicio Virosis Respiratorias-Departamento Virología-INEI	Instituto Nacional Enfermedades Infecciosas C.G.Malbran	Baumeister E. et al
Argentina/INEI104645/2021	EPI_ISL_2158770	2021-05-06	Servicio Virosis Respiratorias-Departamento Virología-INEI	Instituto Nacional Enfermedades Infecciosas C.G.Malbran	Baumeister E. et al
Argentina/INEI104646/2021	EPI_ISL_2158771	2021-04-20	Servicio Virosis Respiratorias-Departamento Virología-INEI	Instituto Nacional Enfermedades Infecciosas C.G.Malbran	Baumeister E. et al
Argentina/INEI104648/2021	EPI_ISL_2158772	2021-03-28	Servicio Virosis Respiratorias-Departamento Virología-INEI	Instituto Nacional Enfermedades Infecciosas C.G.Malbran	Baumeister E. et al
Argentina/INEI104650/2021	EPI_ISL_2158773	2021-04-26	Servicio Virosis Respiratorias-Departamento Virología-INEI	Instituto Nacional Enfermedades Infecciosas C.G.Malbran	Baumeister E. et al
Argentina/INEI104651/2021	EPI_ISL_2158774	2021-04-24	Servicio Virosis Respiratorias-Departamento Virología-INEI	Instituto Nacional Enfermedades Infecciosas C.G.Malbran	Baumeister E. et al
Argentina/INEI104652/2021	EPI_ISL_2158775	2021-04-26	Servicio Virosis Respiratorias-Departamento Virología-INEI	Instituto Nacional Enfermedades Infecciosas C.G.Malbran	Baumeister E. et al
Argentina/INEI104656/2021	EPI_ISL_2158776	2021-05-06	Servicio Virosis Respiratorias-Departamento Virología-INEI	Instituto Nacional Enfermedades Infecciosas C.G.Malbran	Baumeister E. et al
Argentina/INEI104657/2021	EPI_ISL_2158777	2021-05-06	Servicio Virosis Respiratorias-Departamento Virología-INEI	Instituto Nacional Enfermedades Infecciosas C.G.Malbran	Baumeister E. et al
Argentina/INEI104660/2021	EPI_ISL_2158778	2021-05-06	Servicio Virosis Respiratorias-Departamento Virología-INEI	Instituto Nacional Enfermedades Infecciosas C.G.Malbran	Baumeister E. et al
Argentina/INEI104661/2021	EPI_ISL_2158779	2021-05-06	Servicio Virosis Respiratorias-Departamento Virología-INEI	Instituto Nacional Enfermedades Infecciosas C.G.Malbran	Baumeister E. et al
Argentina/INEI104662/2021	EPI_ISL_2158780	2021-04-27	Servicio Virosis Respiratorias-Departamento Virología-INEI	Instituto Nacional Enfermedades Infecciosas C.G.Malbran	Baumeister E. et al
Argentina/INEI104663/2021	EPI_ISL_2158781	2021-04-26	Servicio Virosis Respiratorias-Departamento Virología-INEI	Instituto Nacional Enfermedades Infecciosas C.G.Malbran	Baumeister E. et al
Argentina/INEI104664/2021	EPI_ISL_2158782	2021-04-24	Servicio Virosis Respiratorias-Departamento Virología-INEI	Instituto Nacional Enfermedades Infecciosas C.G.Malbran	Baumeister E. et al
Argentina/INEI104665/2021	EPI_ISL_2158783	2021-04-26	Servicio Virosis Respiratorias-Departamento Virología-INEI	Instituto Nacional Enfermedades Infecciosas C.G.Malbran	Baumeister E. et al
Argentina/INEI104666/2021	EPI_ISL_2158784	2021-04-07	Servicio Virosis Respiratorias-Departamento Virología-INEI	Instituto Nacional Enfermedades Infecciosas C.G.Malbran	Baumeister E. et al
Argentina/INEI104668/2021	EPI_ISL_2158785	2021-05-06	Servicio Virosis Respiratorias-Departamento Virología-INEI	Instituto Nacional Enfermedades Infecciosas C.G.Malbran	Baumeister E. et al
Argentina/INEI104692/2021	EPI_ISL_2158786	2021-05-05	Servicio Virosis Respiratorias-Departamento Virología-INEI	Instituto Nacional Enfermedades Infecciosas C.G.Malbran	Baumeister E. et al
Argentina/INEI104694/2021	EPI_ISL_2158787	2021-04-11	Servicio Virosis Respiratorias-Departamento Virología-INEI	Instituto Nacional Enfermedades Infecciosas C.G.Malbran	Baumeister E. et al
Argentina/INEI104695/2021	EPI_ISL_2158788	2021-04-04	Servicio Virosis Respiratorias-Departamento Virología-INEI	Instituto Nacional Enfermedades Infecciosas C.G.Malbran	Baumeister E. et al
Argentina/INEI104696/2021	EPI_ISL_2158789	2021-04-05	Servicio Virosis Respiratorias-Departamento Virología-INEI	Instituto Nacional Enfermedades Infecciosas C.G.Malbran	Baumeister E. et al
Argentina/INEI104697/2021	EPI_ISL_2158790	2021-05-06	Servicio Virosis Respiratorias-Departamento Virología-INEI	Instituto Nacional Enfermedades Infecciosas C.G.Malbran	Baumeister E. et al
Argentina/INEI104698/2021	EPI_ISL_2158791	2021-05-05	Servicio Virosis Respiratorias-Departamento Virología-INEI	Instituto Nacional Enfermedades Infecciosas C.G.Malbran	Baumeister E. et al
Argentina/INEI104699/2021	EPI_ISL_2158792	2021-04-15	Servicio Virosis Respiratorias-Departamento Virología-INEI	Instituto Nacional Enfermedades Infecciosas C.G.Malbran	Baumeister E. et al
Argentina/INEI104701/2021	EPI_ISL_2158793	2021-04-01	Servicio Virosis Respiratorias-Departamento Virología-INEI	Instituto Nacional Enfermedades Infecciosas C.G.Malbran	Baumeister E. et al
Argentina/INEI104702/2021	EPI_ISL_2158794	2021-05-05	Servicio Virosis Respiratorias-Departamento Virología-INEI	Instituto Nacional Enfermedades Infecciosas C.G.Malbran	Baumeister E. et al
Argentina/INEI104703/2021	EPI_ISL_2158795	2021-04-13	Servicio Virosis Respiratorias-Departamento Virología-INEI	Instituto Nacional Enfermedades Infecciosas C.G.Malbran	Baumeister E. et al
Argentina/INEI104704/2021	EPI_ISL_2158796	2021-04-17	Servicio Virosis Respiratorias-Departamento Virología-INEI	Instituto Nacional Enfermedades Infecciosas C.G.Malbran	Baumeister E. et al
Argentina/INEI104705/2021	EPI_ISL_2158797	2021-04-19	Servicio Virosis Respiratorias-Departamento Virología-INEI	Instituto Nacional Enfermedades Infecciosas C.G.Malbran	Baumeister E. et al
Argentina/INEI104708/2021	EPI_ISL_2158798	2021-04-29	Servicio Virosis Respiratorias-Departamento Virología-INEI	Instituto Nacional Enfermedades Infecciosas C.G.Malbran	Baumeister E. et al
Argentina/INEI104709/2021	EPI_ISL_2158799	2021-04-30	Servicio Virosis Respiratorias-Departamento Virología-INEI	Instituto Nacional Enfermedades Infecciosas C.G.Malbran	Baumeister E. et al
Argentina/INEI104710/2021	EPI_ISL_2158800	2021-04-14	Servicio Virosis Respiratorias-Departamento Virología-INEI	Instituto Nacional Enfermedades Infecciosas C.G.Malbran	Baumeister E. et al
Argentina/INEI104711/2021	EPI_ISL_2158801	2021-04-23	Servicio Virosis Respiratorias-Departamento Virología-INEI	Instituto Nacional Enfermedades Infecciosas C.G.Malbran	Baumeister E. et al
Argentina/INEI104712/2021	EPI_ISL_2158802	2021-02-27	Servicio Virosis Respiratorias-Departamento Virología-INEI	Instituto Nacional Enfermedades Infecciosas C.G.Malbran	Baumeister E. et al
Argentina/INEI104713/2021	EPI_ISL_2158803	2021-03-28	Servicio Virosis Respiratorias-Departamento Virología-INEI	Instituto Nacional Enfermedades Infecciosas C.G.Malbran	Baumeister E. et al
Argentina/INEI104714/2021	EPI_ISL_2158804	2021-04-24	Servicio Virosis Respiratorias-Departamento Virología-INEI	Instituto Nacional Enfermedades Infecciosas C.G.Malbran	Baumeister E. et al
Argentina/INEI104715/2021	EPI_ISL_2158805	2021-04-28	Servicio Virosis Respiratorias-Departamento Virología-INEI	Instituto Nacional Enfermedades Infecciosas C.G.Malbran	Baumeister E. et al
Argentina/INEI104716/2021	EPI_ISL_2158806	2021-04-28	Servicio Virosis Respiratorias-Departamento Virología-INEI	Instituto Nacional Enfermedades Infecciosas C.G.Malbran	Baumeister E. et al
Argentina/INEI104717/2021	EPI_ISL_2158807	2021-04-26	Servicio Virosis Respiratorias-Departamento Virología-INEI	Instituto Nacional Enfermedades Infecciosas C.G.Malbran	Baumeister E. et al
Argentina/INEI104718/2021	EPI_ISL_2158808	2021-04-22	Servicio Virosis Respiratorias-Departamento Virología-INEI	Instituto Nacional Enfermedades Infecciosas C.G.Malbran	Baumeister E. et al
Argentina/INEI104719/2021	EPI_ISL_2158809	2021-04-21	Servicio Virosis Respiratorias-Departamento Virología-INEI	Instituto Nacional Enfermedades Infecciosas C.G.Malbran	Baumeister E. et al
Argentina/INEI104720/2021	EPI_ISL_2158810	2021-04-21	Servicio Virosis Respiratorias-Departamento Virología-INEI	Instituto Nacional Enfermedades Infecciosas C.G.Malbran	Baumeister E. et al
Argentina/INEI104721/2021	EPI_ISL_2158811	2021-04-26	Servicio Virosis Respiratorias-Departamento Virología-INEI	Instituto Nacional Enfermedades Infecciosas C.G.Malbran	Baumeister E. et al
Argentina/INEI104722/2021	EPI_ISL_2158812	2021-04-21	Servicio Virosis Respiratorias-Departamento Virología-INEI	Instituto Nacional Enfermedades Infecciosas C.G.Malbran	Baumeister E. et al
Argentina/INEI104724/2021	EPI_ISL_2158813	2021-04-12	Servicio Virosis Respiratorias-Departamento Virología-INEI	Instituto Nacional Enfermedades Infecciosas C.G.Malbran	Baumeister E. et al
Argentina/INEI104725/2021	EPI_ISL_2158814	2021-05-01	Servicio Virosis Respiratorias-Departamento Virología-INEI	Instituto Nacional Enfermedades Infecciosas C.G.Malbran	Baumeister E. et al
Argentina/INEI104726/2021	EPI_ISL_2158815	2021-05-02	Servicio Virosis Respiratorias-Departamento Virología-INEI	Instituto Nacional Enfermedades Infecciosas C.G.Malbran	Baumeister E. et al
Argentina/INEI104728/2021	EPI_ISL_2158816	2021-04-29	Servicio Virosis Respiratorias-Departamento Virología-INEI	Instituto Nacional Enfermedades Infecciosas C.G.Malbran	Baumeister E. et al
Argentina/INEI104729/2021	EPI_ISL_2158817	2021-05-06	Servicio Virosis Respiratorias-Departamento Virología-INEI	Instituto Nacional Enfermedades Infecciosas C.G.Malbran	Baumeister E. et al
Argentina/INEI104750/2021	EPI_ISL_2158818	2021-04-26	Servicio Virosis Respiratorias-Departamento Virología-INEI	Instituto Nacional Enfermedades Infecciosas C.G.Malbran	Baumeister E. et al
Argentina/INEI104751/2021	EPI_ISL_2158819	2021-04-28	Servicio Virosis Respiratorias-Departamento Virología-INEI	Instituto Nacional Enfermedades Infecciosas C.G.Malbran	Baumeister E. et al
Argentina/INEI104752/2021	EPI_ISL_2158820	2021-04-28	Servicio Virosis Respiratorias-Departamento Virología-INEI	Instituto Nacional Enfermedades Infecciosas C.G.Malbran	Baumeister E. et al
Argentina/INEI104755/2021	EPI_ISL_2158821	2021-04-28	Servicio Virosis Respiratorias-Departamento Virología-INEI	Instituto Nacional Enfermedades Infecciosas C.G.Malbran	Baumeister E. et al
Argentina/INEI104756/2021	EPI_ISL_2158822	2021-05-04	Servicio Virosis Respiratorias-Departamento Virología-INEI	Instituto Nacional Enfermedades Infecciosas C.G.Malbran	Baumeister E. et al
Argentina/INEI104758/2021	EPI_ISL_2158823	2021-04-28	Servicio Virosis Respiratorias-Departamento Virología-INEI	Instituto Nacional Enfermedades Infecciosas C.G.Malbran	Baumeister E. et al
Argentina/INEI104760/2021	EPI_ISL_2158824	2021-04-28	Servicio Virosis Respiratorias-Departamento Virología-INEI	Instituto Nacional Enfermedades Infecciosas C.G.Malbran	Baumeister E. et al
Argentina/INEI104766/2021	EPI_ISL_2158825	2021-05-04	Servicio Virosis Respiratorias-Departamento Virología-INEI	Instituto Nacional Enfermedades Infecciosas C.G.Malbran	Baumeister E. et al
Argentina/INEI104767/2021	EPI_ISL_2158826	2021-04-30	Servicio Virosis Respiratorias-Departamento Virología-INEI	Instituto Nacional Enfermedades Infecciosas C.G.Malbran	Baumeister E. et al
Argentina/INEI104768/2021	EPI_ISL_2158827	2021-04-26	Servicio Virosis Respiratorias-Departamento Virología-INEI	Instituto Nacional Enfermedades Infecciosas C.G.Malbran	Baumeister E. et al
Argentina/INEI104769/2021	EPI_ISL_2158828	2021-04-16	Servicio Virosis Respiratorias-Departamento Virología-INEI	Instituto Nacional Enfermedades Infecciosas C.G.Malbran	Baumeister E. et al
Argentina/INEI104770/2021	EPI_ISL_2158829	2021-05-01	Servicio Virosis Respiratorias-Departamento Virología-INEI	Instituto Nacional Enfermedades Infecciosas C.G.Malbran	Baumeister E. et al
Argentina/INEI104776/2021	EPI_ISL_2158830	2021-05-07	Servicio Virosis Respiratorias-Departamento Virología-INEI	Instituto Nacional Enfermedades Infecciosas C.G.Malbran	Baumeister E. et al
Argentina/INEI104778/2021	EPI_ISL_2158831	2021-04-27	Servicio Virosis Respiratorias-Departamento Virología-INEI	Instituto Nacional Enfermedades Infecciosas C.G.Malbran	Baumeister E. et al
Argentina/INEI104783/2021	EPI_ISL_2158832	2021-04-26	Servicio Virosis Respiratorias-Departamento Virología-INEI	Instituto Nacional Enfermedades Infecciosas C.G.Malbran	Baumeister E. et al
Argentina/INEI104785/2021	EPI_ISL_2158833	2021-04-27	Servicio Virosis Respiratorias-Departamento Virología-INEI	Instituto Nacional Enfermedades Infecciosas C.G.Malbran	Baumeister E. et al
Argentina/INEI104786/2021	EPI_ISL_2158834	2021-04-26	Servicio Virosis Respiratorias-Departamento Virología-INEI	Instituto Nacional Enfermedades Infecciosas C.G.Malbran	Baumeister E. et al
Argentina/INEI104787/2021	EPI_ISL_2158835	2021-04-26	Servicio Virosis Respiratorias-Departamento Virología-INEI	Instituto Nacional Enfermedades Infecciosas C.G.Malbran	Baumeister E. et al
Argentina/INEI104792/2021	EPI_ISL_2158836	2021-05-07	Servicio Virosis Respiratorias-Departamento Virología-INEI	Instituto Nacional Enfermedades Infecciosas C.G.Malbran	Baumeister E. et al
Argentina/INEI104799/2021	EPI_ISL_2158837	2021-04-30	Servicio Virosis Respiratorias-Departamento Virología-INEI	Instituto Nacional Enfermedades Infecciosas C.G.Malbran	Baumeister E. et al
Argentina/INEI104800/2021	EPI_ISL_2158838	2021-05-03	Servicio Virosis Respiratorias-Departamento Virología-INEI	Instituto Nacional Enfermedades Infecciosas C.G.Malbran	Baumeister E. et al
Argentina/INEI104802/2021	EPI_ISL_2158839	2021-05-04	Servicio Virosis Respiratorias-Departamento Virología-INEI	Instituto Nacional Enfermedades Infecciosas C.G.Malbran	Baumeister E. et al
Argentina/INEI104804/2021	EPI_ISL_2158840	2021-05-05	Servicio Virosis Respiratorias-Departamento Virología-INEI	Instituto Nacional Enfermedades Infecciosas C.G.Malbran	Baumeister E. et al
Argentina/INEI104806/2021	EPI_ISL_2158841	2021-04-29	Servicio Virosis Respiratorias-Departamento Virología-INEI	Instituto Nacional Enfermedades Infecciosas C.G.Malbran	Baumeister E. et al
Argentina/INEI104808/2021	EPI_ISL_2158842	2021-04-23	Servicio Virosis Respiratorias-Departamento Virología-INEI	Instituto Nacional Enfermedades Infecciosas C.G.Malbran	Baumeister E. et al
Argentina/INEI104812/2021	EPI_ISL_2158843	2021-05-10	Servicio Virosis Respiratorias-Departamento Virología-INEI	Instituto Nacional Enfermedades Infecciosas C.G.Malbran	Baumeister E. et al
Argentina/INEI104814/2021	EPI_ISL_2158844	2021-05-05	Servicio Virosis Respiratorias-Departamento Virología-INEI	Instituto Nacional Enfermedades Infecciosas C.G.Malbran	Baumeister E. et al
Argentina/INEI104815/2021	EPI_ISL_2158845	2021-05-10	Servicio Virosis Respiratorias-Departamento Virología-INEI	Instituto Nacional Enfermedades Infecciosas C.G.Malbran	Baumeister E. et al
Argentina/INEI104818/2021	EPI_ISL_2158846	2021-05-10	Servicio Virosis Respiratorias-Departamento Virología-INEI	Instituto Nacional Enfermedades Infecciosas C.G.Malbran	Baumeister E. et al
Argentina/INEI104819/2021	EPI_ISL_2158847	2021-05-06	Servicio Virosis Respiratorias-Departamento Virología-INEI	Instituto Nacional Enfermedades Infecciosas C.G.Malbran	Baumeister E. et al
Argentina/INEI104820/2021	EPI_ISL_2158848	2021-05-07	Servicio Virosis Respiratorias-Departamento Virología-INEI	Instituto Nacional Enfermedades Infecciosas C.G.Malbran	Baumeister E. et al
Argentina/INEI104821/2021	EPI_ISL_2158849	2021-05-06	Servicio Virosis Respiratorias-Departamento Virología-INEI	Instituto Nacional Enfermedades Infecciosas C.G.Malbran	Baumeister E. et al
Argentina/INEI104822/2021	EPI_ISL_2158850	2021-05-10	Servicio Virosis Respiratorias-Departamento Virología-INEI	Instituto Nacional Enfermedades Infecciosas C.G.Malbran	Baumeister E. et al
Argentina/PAIS-A0001/2020	EPI_ISL_430793	2020-03-01	Laboratorio Análisis Clínicos, Unidad de Servicios Diagnósticos, Swiss Medical Group	Área de Secuenciación del Laboratorio de Virología del Hospital de Niños Dr. Ricardo Gutierrez on behalf of 'Proyecto Argentino Interinstitucional de genomica de SARS-CoV-2' (PAIS Consortium)	Nabaes Jodar et al
Argentina/PAIS-A0002/2020	EPI_ISL_430794	2020-03-24	Laboratorio Análisis Clínicos, Unidad de Servicios Diagnósticos, Swiss Medical Group	Área de Secuenciación del Laboratorio de Virología del Hospital de Niños Dr. Ricardo Gutierrez on behalf of 'Proyecto Argentino Interinstitucional de genomica de SARS-CoV-2' (PAIS Consortium)	Nabaes Jodar et al
Argentina/PAIS-A0003/2020	EPI_ISL_430795	2020-03-26	Laboratorio de Virología del Hospital de Niños Dr. Ricardo Gutierrez	Área de Secuenciación del Laboratorio de Virología del Hospital de Niños Dr. Ricardo Gutierrez on behalf of 'Proyecto Argentino Interinstitucional de genomica de SARS-CoV-2' (PAIS Consortium)	Nabaes Jodar et al
Argentina/PAIS-A0004/2020	EPI_ISL_430796	2020-03-27	Departamento de Biología y genética molecular, IACA Laboratorios.	Área de Secuenciación del Laboratorio de Virología del Hospital de Niños Dr. Ricardo Gutierrez on behalf of 'Proyecto Argentino Interinstitucional de genomica de SARS-CoV-2' (PAIS Consortium)	Nabaes Jodar et al
Argentina/PAIS-A0005/2020	EPI_ISL_430797	2020-03-27	Departamento de Biología y genética molecular, IACA Laboratorios.	Área de Secuenciación del Laboratorio de Virología del Hospital de Niños Dr. Ricardo Gutierrez on behalf of 'Proyecto Argentino Interinstitucional de genomica de SARS-CoV-2' (PAIS Consortium)	Nabaes Jodar et al
Argentina/PAIS-A0006/2020	EPI_ISL_430798	2020-03-28	Departamento de Biología y genética molecular, IACA Laboratorios.	Área de Secuenciación del Laboratorio de Virología del Hospital de Niños Dr. Ricardo Gutierrez on behalf of 'Proyecto Argentino Interinstitucional de genomica de SARS-CoV-2' (PAIS Consortium)	Nabaes Jodar et al
Argentina/PAIS-A0007/2020	EPI_ISL_430799	2020-03-30	Laboratorio de Virología del Hospital de Niños Dr. Ricardo Gutierrez	Área de Secuenciación del Laboratorio de Virología del Hospital de Niños Dr. Ricardo Gutierrez on behalf of 'Proyecto Argentino Interinstitucional de genomica de SARS-CoV-2' (PAIS Consortium)	Nabaes Jodar et al
Argentina/PAIS-A0008/2020	EPI_ISL_430800	2020-03-30	Laboratorio de Virología del Hospital de Niños Dr. Ricardo Gutierrez	Área de Secuenciación del Laboratorio de Virología del Hospital de Niños Dr. Ricardo Gutierrez on behalf of 'Proyecto Argentino Interinstitucional de genomica de SARS-CoV-2' (PAIS Consortium)	Nabaes Jodar et al
Argentina/PAIS-A0009/2020	EPI_ISL_430801	2020-03-31	Laboratorio de Virología del Hospital de Niños Dr. Ricardo Gutierrez	Área de Secuenciación del Laboratorio de Virología del Hospital de Niños Dr. Ricardo Gutierrez on behalf of 'Proyecto Argentino Interinstitucional de genomica de SARS-CoV-2' (PAIS Consortium)	Nabaes Jodar et al
Argentina/PAIS-A0010/2020	EPI_ISL_793013	2020-03-31	Laboratorio de Virología del Hospital de Niños Dr. Ricardo Gutierrez	Área de Secuenciación del Laboratorio de Virología del Hospital de Niños Dr. Ricardo Gutierrez on behalf of 'Proyecto Argentino Interinstitucional de genomica de SARS-CoV-2' (PAIS Consortium)	Nabaes Jodar et al
Argentina/PAIS-A0011/2020	EPI_ISL_430802	2020-03-31	Departamento de Biología y genética molecular, IACA Laboratorios.	Área de Secuenciación del Laboratorio de Virología del Hospital de Niños Dr. Ricardo Gutierrez on behalf of 'Proyecto Argentino Interinstitucional de genomica de SARS-CoV-2' (PAIS Consortium)	Nabaes Jodar et al
Argentina/PAIS-A0012/2020	EPI_ISL_430803	2020-04-01	Laboratorio de Virología del Hospital de Niños Dr. Ricardo Gutierrez	Área de Secuenciación del Laboratorio de Virología del Hospital de Niños Dr. Ricardo Gutierrez on behalf of 'Proyecto Argentino Interinstitucional de genomica de SARS-CoV-2' (PAIS Consortium)	Nabaes Jodar et al
Argentina/PAIS-A0013/2020	EPI_ISL_430804	2020-04-01	Laboratorio de Virología del Hospital de Niños Dr. Ricardo Gutierrez	Área de Secuenciación del Laboratorio de Virología del Hospital de Niños Dr. Ricardo Gutierrez on behalf of 'Proyecto Argentino Interinstitucional de genomica de SARS-CoV-2' (PAIS Consortium)	Nabaes Jodar et al
Argentina/PAIS-A0014/2020	EPI_ISL_430805	2020-04-01	Departamento de Biología y genética molecular, IACA Laboratorios.	Área de Secuenciación del Laboratorio de Virología del Hospital de Niños Dr. Ricardo Gutierrez on behalf of 'Proyecto Argentino Interinstitucional de genomica de SARS-CoV-2' (PAIS Consortium)	Nabaes Jodar et al
Argentina/PAIS-A0015/2020	EPI_ISL_430806	2020-04-01	Departamento de Biología y genética molecular, IACA Laboratorios.	Área de Secuenciación del Laboratorio de Virología del Hospital de Niños Dr. Ricardo Gutierrez on behalf of 'Proyecto Argentino Interinstitucional de genomica de SARS-CoV-2' (PAIS Consortium)	Nabaes Jodar et al
Argentina/PAIS-A0016/2020	EPI_ISL_430807	2020-04-02	Laboratorio de Virología del Hospital de Niños Dr. Ricardo Gutierrez	Área de Secuenciación del Laboratorio de Virología del Hospital de Niños Dr. Ricardo Gutierrez on behalf of 'Proyecto Argentino Interinstitucional de genomica de SARS-CoV-2' (PAIS Consortium)	Nabaes Jodar et al
Argentina/PAIS-A0017/2020	EPI_ISL_430808	2020-04-03	Departamento de Biología y genética molecular, IACA Laboratorios.	Área de Secuenciación del Laboratorio de Virología del Hospital de Niños Dr. Ricardo Gutierrez on behalf of 'Proyecto Argentino Interinstitucional de genomica de SARS-CoV-2' (PAIS Consortium)	Nabaes Jodar et al
Argentina/PAIS-A0018/2020	EPI_ISL_430809	2020-04-04	Laboratorio de Virología del Hospital de Niños Dr. Ricardo Gutierrez	Área de Secuenciación del Laboratorio de Virología del Hospital de Niños Dr. Ricardo Gutierrez on behalf of 'Proyecto Argentino Interinstitucional de genomica de SARS-CoV-2' (PAIS Consortium)	Nabaes Jodar et al
Argentina/PAIS-A0019/2020	EPI_ISL_430810	2020-04-07	Laboratorio de Virología del Hospital de Niños Dr. Ricardo Gutierrez	Área de Secuenciación del Laboratorio de Virología del Hospital de Niños Dr. Ricardo Gutierrez on behalf of 'Proyecto Argentino Interinstitucional de genomica de SARS-CoV-2' (PAIS Consortium)	Nabaes Jodar et al
Argentina/PAIS-A0020/2020	EPI_ISL_430811	2020-04-11	Laboratorio de Virología del Hospital de Niños Dr. Ricardo Gutierrez	Área de Secuenciación del Laboratorio de Virología del Hospital de Niños Dr. Ricardo Gutierrez on behalf of 'Proyecto Argentino Interinstitucional de genomica de SARS-CoV-2' (PAIS Consortium)	Nabaes Jodar et al
Argentina/PAIS-A0021/2020	EPI_ISL_430812	2020-04-11	Laboratorio de Virología del Hospital de Niños Dr. Ricardo Gutierrez	Área de Secuenciación del Laboratorio de Virología del Hospital de Niños Dr. Ricardo Gutierrez on behalf of 'Proyecto Argentino Interinstitucional de genomica de SARS-CoV-2' (PAIS Consortium)	Nabaes Jodar et al
Argentina/PAIS-A0022/2020	EPI_ISL_430813	2020-04-11	Laboratorio de Virología del Hospital de Niños Dr. Ricardo Gutierrez	Área de Secuenciación del Laboratorio de Virología del Hospital de Niños Dr. Ricardo Gutierrez on behalf of 'Proyecto Argentino Interinstitucional de genomica de SARS-CoV-2' (PAIS Consortium)	Nabaes Jodar et al
Argentina/PAIS-A0023/2020	EPI_ISL_430814	2020-04-17	Laboratorio de Virología del Hospital de Niños Dr. Ricardo Gutierrez	Área de Secuenciación del Laboratorio de Virología del Hospital de Niños Dr. Ricardo Gutierrez on behalf of 'Proyecto Argentino Interinstitucional de genomica de SARS-CoV-2' (PAIS Consortium)	Nabaes Jodar et al
Argentina/PAIS-A0024/2020	EPI_ISL_430815	2020-04-18	Laboratorio de Virología del Hospital de Niños Dr. Ricardo Gutierrez	Área de Secuenciación del Laboratorio de Virología del Hospital de Niños Dr. Ricardo Gutierrez on behalf of 'Proyecto Argentino Interinstitucional de genomica de SARS-CoV-2' (PAIS Consortium)	Nabaes Jodar et al
Argentina/PAIS-A0025/2020	EPI_ISL_430816	2020-04-18	Laboratorio de Virología del Hospital de Niños Dr. Ricardo Gutierrez	Área de Secuenciación del Laboratorio de Virología del Hospital de Niños Dr. Ricardo Gutierrez on behalf of 'Proyecto Argentino Interinstitucional de genomica de SARS-CoV-2' (PAIS Consortium)	Nabaes Jodar et al
Argentina/PAIS-A0026/2020	EPI_ISL_430817	2020-04-18	Laboratorio de Virología del Hospital de Niños Dr. Ricardo Gutierrez	Área de Secuenciación del Laboratorio de Virología del Hospital de Niños Dr. Ricardo Gutierrez on behalf of 'Proyecto Argentino Interinstitucional de genomica de SARS-CoV-2' (PAIS Consortium)	Nabaes Jodar et al
Argentina/PAIS-A0027/2020	EPI_ISL_430818	2020-04-19	Laboratorio de Virología del Hospital de Niños Dr. Ricardo Gutierrez	Área de Secuenciación del Laboratorio de Virología del Hospital de Niños Dr. Ricardo Gutierrez on behalf of 'Proyecto Argentino Interinstitucional de genomica de SARS-CoV-2' (PAIS Consortium)	Nabaes Jodar et al
Argentina/PAIS-A0028/2020	EPI_ISL_792117	2020-04-21	Laboratorio de Virología del Hospital de Niños Dr. Ricardo Gutierrez	Área de Secuenciación del Laboratorio de Virología del Hospital de Niños Dr. Ricardo Gutierrez on behalf of 'Proyecto Argentino Interinstitucional de genomica de SARS-CoV-2' (PAIS Consortium)	Nabaes Jodar et al
Argentina/PAIS-A0029/2020	EPI_ISL_792118	2020-04-24	Laboratorio de Virología del Hospital de Niños Dr. Ricardo Gutierrez	Área de Secuenciación del Laboratorio de Virología del Hospital de Niños Dr. Ricardo Gutierrez on behalf of 'Proyecto Argentino Interinstitucional de genomica de SARS-CoV-2' (PAIS Consortium)	Nabaes Jodar et al
Argentina/PAIS-A0030/2020	EPI_ISL_792119	2020-04-24	Laboratorio de Virología del Hospital de Niños Dr. Ricardo Gutierrez	Área de Secuenciación del Laboratorio de Virología del Hospital de Niños Dr. Ricardo Gutierrez on behalf of 'Proyecto Argentino Interinstitucional de genomica de SARS-CoV-2' (PAIS Consortium)	Nabaes Jodar et al
Argentina/PAIS-A0031/2020	EPI_ISL_792120	2020-04-24	Laboratorio de Virología del Hospital de Niños Dr. Ricardo Gutierrez	Área de Secuenciación del Laboratorio de Virología del Hospital de Niños Dr. Ricardo Gutierrez on behalf of 'Proyecto Argentino Interinstitucional de genomica de SARS-CoV-2' (PAIS Consortium)	Nabaes Jodar et al
Argentina/PAIS-A0032/2020	EPI_ISL_792121	2020-04-24	Laboratorio de Virología del Hospital de Niños Dr. Ricardo Gutierrez	Área de Secuenciación del Laboratorio de Virología del Hospital de Niños Dr. Ricardo Gutierrez on behalf of 'Proyecto Argentino Interinstitucional de genomica de SARS-CoV-2' (PAIS Consortium)	Nabaes Jodar et al
Argentina/PAIS-A0033/2020	EPI_ISL_792122	2020-04-24	Laboratorio de Virología del Hospital de Niños Dr. Ricardo Gutierrez	Área de Secuenciación del Laboratorio de Virología del Hospital de Niños Dr. Ricardo Gutierrez on behalf of 'Proyecto Argentino Interinstitucional de genomica de SARS-CoV-2' (PAIS Consortium)	Nabaes Jodar et al
Argentina/PAIS-A0034/2020	EPI_ISL_792123	2020-04-24	Laboratorio de Virología del Hospital de Niños Dr. Ricardo Gutierrez	Área de Secuenciación del Laboratorio de Virología del Hospital de Niños Dr. Ricardo Gutierrez on behalf of 'Proyecto Argentino Interinstitucional de genomica de SARS-CoV-2' (PAIS Consortium)	Nabaes Jodar et al
Argentina/PAIS-A0035/2020	EPI_ISL_792124	2020-04-24	Laboratorio de Virología del Hospital de Niños Dr. Ricardo Gutierrez	Área de Secuenciación del Laboratorio de Virología del Hospital de Niños Dr. Ricardo Gutierrez on behalf of 'Proyecto Argentino Interinstitucional de genomica de SARS-CoV-2' (PAIS Consortium)	Nabaes Jodar et al
Argentina/PAIS-A0036/2020	EPI_ISL_792125	2020-04-26	Laboratorio de Virología del Hospital de Niños Dr. Ricardo Gutierrez	Área de Secuenciación del Laboratorio de Virología del Hospital de Niños Dr. Ricardo Gutierrez on behalf of 'Proyecto Argentino Interinstitucional de genomica de SARS-CoV-2' (PAIS Consortium)	Nabaes Jodar et al
Argentina/PAIS-A0037/2020	EPI_ISL_792126	2020-04-26	Laboratorio de Virología del Hospital de Niños Dr. Ricardo Gutierrez	Área de Secuenciación del Laboratorio de Virología del Hospital de Niños Dr. Ricardo Gutierrez on behalf of 'Proyecto Argentino Interinstitucional de genomica de SARS-CoV-2' (PAIS Consortium)	Nabaes Jodar et al
Argentina/PAIS-A0038/2020	EPI_ISL_792127	2020-04-26	Laboratorio de Virología del Hospital de Niños Dr. Ricardo Gutierrez	Área de Secuenciación del Laboratorio de Virología del Hospital de Niños Dr. Ricardo Gutierrez on behalf of 'Proyecto Argentino Interinstitucional de genomica de SARS-CoV-2' (PAIS Consortium)	Nabaes Jodar et al
Argentina/PAIS-A0039/2020	EPI_ISL_792128	2020-04-26	Laboratorio de Virología del Hospital de Niños Dr. Ricardo Gutierrez	Área de Secuenciación del Laboratorio de Virología del Hospital de Niños Dr. Ricardo Gutierrez on behalf of 'Proyecto Argentino Interinstitucional de genomica de SARS-CoV-2' (PAIS Consortium)	Nabaes Jodar et al
Argentina/PAIS-A0040/2020	EPI_ISL_792129	2020-04-28	Laboratorio de Virología del Hospital de Niños Dr. Ricardo Gutierrez	Área de Secuenciación del Laboratorio de Virología del Hospital de Niños Dr. Ricardo Gutierrez on behalf of 'Proyecto Argentino Interinstitucional de genomica de SARS-CoV-2' (PAIS Consortium)	Nabaes Jodar et al
Argentina/PAIS-A0041/2020	EPI_ISL_792130	2020-04-28	Laboratorio de Virología del Hospital de Niños Dr. Ricardo Gutierrez	Área de Secuenciación del Laboratorio de Virología del Hospital de Niños Dr. Ricardo Gutierrez on behalf of 'Proyecto Argentino Interinstitucional de genomica de SARS-CoV-2' (PAIS Consortium)	Nabaes Jodar et al
Argentina/PAIS-A0042/2020	EPI_ISL_792131	2020-04-28	Laboratorio de Virología del Hospital de Niños Dr. Ricardo Gutierrez	Área de Secuenciación del Laboratorio de Virología del Hospital de Niños Dr. Ricardo Gutierrez on behalf of 'Proyecto Argentino Interinstitucional de genomica de SARS-CoV-2' (PAIS Consortium)	Nabaes Jodar et al
Argentina/PAIS-A0043/2020	EPI_ISL_792132	2020-04-28	Laboratorio de Virología del Hospital de Niños Dr. Ricardo Gutierrez	Área de Secuenciación del Laboratorio de Virología del Hospital de Niños Dr. Ricardo Gutierrez on behalf of 'Proyecto Argentino Interinstitucional de genomica de SARS-CoV-2' (PAIS Consortium)	Nabaes Jodar et al
Argentina/PAIS-A0044/2020	EPI_ISL_792133	2020-04-28	Laboratorio de Virología del Hospital de Niños Dr. Ricardo Gutierrez	Área de Secuenciación del Laboratorio de Virología del Hospital de Niños Dr. Ricardo Gutierrez on behalf of 'Proyecto Argentino Interinstitucional de genomica de SARS-CoV-2' (PAIS Consortium)	Nabaes Jodar et al
Argentina/PAIS-A0045/2020	EPI_ISL_792134	2020-04-29	Laboratorio de Virología del Hospital de Niños Dr. Ricardo Gutierrez	Área de Secuenciación del Laboratorio de Virología del Hospital de Niños Dr. Ricardo Gutierrez on behalf of 'Proyecto Argentino Interinstitucional de genomica de SARS-CoV-2' (PAIS Consortium)	Nabaes Jodar et al
Argentina/PAIS-A0046/2020	EPI_ISL_792135	2020-04-29	Laboratorio de Virología del Hospital de Niños Dr. Ricardo Gutierrez	Área de Secuenciación del Laboratorio de Virología del Hospital de Niños Dr. Ricardo Gutierrez on behalf of 'Proyecto Argentino Interinstitucional de genomica de SARS-CoV-2' (PAIS Consortium)	Nabaes Jodar et al
Argentina/PAIS-A0047/2020	EPI_ISL_792136	2020-04-29	Laboratorio de Virología del Hospital de Niños Dr. Ricardo Gutierrez	Área de Secuenciación del Laboratorio de Virología del Hospital de Niños Dr. Ricardo Gutierrez on behalf of 'Proyecto Argentino Interinstitucional de genomica de SARS-CoV-2' (PAIS Consortium)	Nabaes Jodar et al
Argentina/PAIS-A0048/2020	EPI_ISL_792137	2020-04-30	Laboratorio de Virología del Hospital de Niños Dr. Ricardo Gutierrez	Área de Secuenciación del Laboratorio de Virología del Hospital de Niños Dr. Ricardo Gutierrez on behalf of 'Proyecto Argentino Interinstitucional de genomica de SARS-CoV-2' (PAIS Consortium)	Nabaes Jodar et al
Argentina/PAIS-A0049/2020	EPI_ISL_792138	2020-04-30	Laboratorio de Virología del Hospital de Niños Dr. Ricardo Gutierrez	Área de Secuenciación del Laboratorio de Virología del Hospital de Niños Dr. Ricardo Gutierrez on behalf of 'Proyecto Argentino Interinstitucional de genomica de SARS-CoV-2' (PAIS Consortium)	Nabaes Jodar et al
Argentina/PAIS-A0050/2020	EPI_ISL_792139	2020-04-30	Laboratorio de Virología del Hospital de Niños Dr. Ricardo Gutierrez	Área de Secuenciación del Laboratorio de Virología del Hospital de Niños Dr. Ricardo Gutierrez on behalf of 'Proyecto Argentino Interinstitucional de genomica de SARS-CoV-2' (PAIS Consortium)	Nabaes Jodar et al
Argentina/PAIS-A0051/2020	EPI_ISL_792140	2020-05-01	Laboratorio de Virología del Hospital de Niños Dr. Ricardo Gutierrez	Área de Secuenciación del Laboratorio de Virología del Hospital de Niños Dr. Ricardo Gutierrez on behalf of 'Proyecto Argentino Interinstitucional de genomica de SARS-CoV-2' (PAIS Consortium)	Nabaes Jodar et al
Argentina/PAIS-A0052/2020	EPI_ISL_792141	2020-05-01	Laboratorio de Virología del Hospital de Niños Dr. Ricardo Gutierrez	Área de Secuenciación del Laboratorio de Virología del Hospital de Niños Dr. Ricardo Gutierrez on behalf of 'Proyecto Argentino Interinstitucional de genomica de SARS-CoV-2' (PAIS Consortium)	Nabaes Jodar et al
Argentina/PAIS-A0053/2020	EPI_ISL_792142	2020-05-01	Laboratorio de Virología del Hospital de Niños Dr. Ricardo Gutierrez	Área de Secuenciación del Laboratorio de Virología del Hospital de Niños Dr. Ricardo Gutierrez on behalf of 'Proyecto Argentino Interinstitucional de genomica de SARS-CoV-2' (PAIS Consortium)	Nabaes Jodar et al
Argentina/PAIS-A0054/2020	EPI_ISL_792143	2020-05-01	Laboratorio de Virología del Hospital de Niños Dr. Ricardo Gutierrez	Área de Secuenciación del Laboratorio de Virología del Hospital de Niños Dr. Ricardo Gutierrez on behalf of 'Proyecto Argentino Interinstitucional de genomica de SARS-CoV-2' (PAIS Consortium)	Nabaes Jodar et al
Argentina/PAIS-A0055/2020	EPI_ISL_792144	2020-05-01	Laboratorio de Virología del Hospital de Niños Dr. Ricardo Gutierrez	Área de Secuenciación del Laboratorio de Virología del Hospital de Niños Dr. Ricardo Gutierrez on behalf of 'Proyecto Argentino Interinstitucional de genomica de SARS-CoV-2' (PAIS Consortium)	Nabaes Jodar et al
Argentina/PAIS-A0056/2020	EPI_ISL_792145	2020-05-02	Laboratorio de Virología del Hospital de Niños Dr. Ricardo Gutierrez	Área de Secuenciación del Laboratorio de Virología del Hospital de Niños Dr. Ricardo Gutierrez on behalf of 'Proyecto Argentino Interinstitucional de genomica de SARS-CoV-2' (PAIS Consortium)	Nabaes Jodar et al
Argentina/PAIS-A0057/2020	EPI_ISL_792146	2020-05-02	Laboratorio de Virología del Hospital de Niños Dr. Ricardo Gutierrez	Área de Secuenciación del Laboratorio de Virología del Hospital de Niños Dr. Ricardo Gutierrez on behalf of 'Proyecto Argentino Interinstitucional de genomica de SARS-CoV-2' (PAIS Consortium)	Nabaes Jodar et al
Argentina/PAIS-A0058/2020	EPI_ISL_792147	2020-05-02	Laboratorio de Virología del Hospital de Niños Dr. Ricardo Gutierrez	Área de Secuenciación del Laboratorio de Virología del Hospital de Niños Dr. Ricardo Gutierrez on behalf of 'Proyecto Argentino Interinstitucional de genomica de SARS-CoV-2' (PAIS Consortium)	Nabaes Jodar et al
Argentina/PAIS-A0059/2020	EPI_ISL_792148	2020-05-02	Laboratorio de Virología del Hospital de Niños Dr. Ricardo Gutierrez	Área de Secuenciación del Laboratorio de Virología del Hospital de Niños Dr. Ricardo Gutierrez on behalf of 'Proyecto Argentino Interinstitucional de genomica de SARS-CoV-2' (PAIS Consortium)	Nabaes Jodar et al
Argentina/PAIS-A0060/2020	EPI_ISL_792149	2020-05-03	Laboratorio de Virología del Hospital de Niños Dr. Ricardo Gutierrez	Área de Secuenciación del Laboratorio de Virología del Hospital de Niños Dr. Ricardo Gutierrez on behalf of 'Proyecto Argentino Interinstitucional de genomica de SARS-CoV-2' (PAIS Consortium)	Nabaes Jodar et al
Argentina/PAIS-A0061/2020	EPI_ISL_792150	2020-05-03	Laboratorio de Virología del Hospital de Niños Dr. Ricardo Gutierrez	Área de Secuenciación del Laboratorio de Virología del Hospital de Niños Dr. Ricardo Gutierrez on behalf of 'Proyecto Argentino Interinstitucional de genomica de SARS-CoV-2' (PAIS Consortium)	Nabaes Jodar et al
Argentina/PAIS-A0062/2020	EPI_ISL_792151	2020-05-03	Laboratorio de Virología del Hospital de Niños Dr. Ricardo Gutierrez	Área de Secuenciación del Laboratorio de Virología del Hospital de Niños Dr. Ricardo Gutierrez on behalf of 'Proyecto Argentino Interinstitucional de genomica de SARS-CoV-2' (PAIS Consortium)	Nabaes Jodar et al
Argentina/PAIS-A0063/2020	EPI_ISL_792152	2020-05-03	Laboratorio de Virología del Hospital de Niños Dr. Ricardo Gutierrez	Área de Secuenciación del Laboratorio de Virología del Hospital de Niños Dr. Ricardo Gutierrez on behalf of 'Proyecto Argentino Interinstitucional de genomica de SARS-CoV-2' (PAIS Consortium)	Nabaes Jodar et al
Argentina/PAIS-A0064/2020	EPI_ISL_792153	2020-05-03	Laboratorio de Virología del Hospital de Niños Dr. Ricardo Gutierrez	Área de Secuenciación del Laboratorio de Virología del Hospital de Niños Dr. Ricardo Gutierrez on behalf of 'Proyecto Argentino Interinstitucional de genomica de SARS-CoV-2' (PAIS Consortium)	Nabaes Jodar et al
Argentina/PAIS-A0065/2020	EPI_ISL_792154	2020-05-03	Laboratorio de Virología del Hospital de Niños Dr. Ricardo Gutierrez	Área de Secuenciación del Laboratorio de Virología del Hospital de Niños Dr. Ricardo Gutierrez on behalf of 'Proyecto Argentino Interinstitucional de genomica de SARS-CoV-2' (PAIS Consortium)	Nabaes Jodar et al
Argentina/PAIS-A0066/2020	EPI_ISL_792155	2020-05-03	Laboratorio de Virología del Hospital de Niños Dr. Ricardo Gutierrez	Área de Secuenciación del Laboratorio de Virología del Hospital de Niños Dr. Ricardo Gutierrez on behalf of 'Proyecto Argentino Interinstitucional de genomica de SARS-CoV-2' (PAIS Consortium)	Nabaes Jodar et al
Argentina/PAIS-A0067/2020	EPI_ISL_792156	2020-05-03	Laboratorio de Virología del Hospital de Niños Dr. Ricardo Gutierrez	Área de Secuenciación del Laboratorio de Virología del Hospital de Niños Dr. Ricardo Gutierrez on behalf of 'Proyecto Argentino Interinstitucional de genomica de SARS-CoV-2' (PAIS Consortium)	Nabaes Jodar et al
Argentina/PAIS-A0068/2020	EPI_ISL_792157	2020-05-03	Laboratorio de Virología del Hospital de Niños Dr. Ricardo Gutierrez	Área de Secuenciación del Laboratorio de Virología del Hospital de Niños Dr. Ricardo Gutierrez on behalf of 'Proyecto Argentino Interinstitucional de genomica de SARS-CoV-2' (PAIS Consortium)	Nabaes Jodar et al
Argentina/PAIS-A0069/2020	EPI_ISL_792158	2020-05-03	Laboratorio de Virología del Hospital de Niños Dr. Ricardo Gutierrez	Área de Secuenciación del Laboratorio de Virología del Hospital de Niños Dr. Ricardo Gutierrez on behalf of 'Proyecto Argentino Interinstitucional de genomica de SARS-CoV-2' (PAIS Consortium)	Nabaes Jodar et al
Argentina/PAIS-A0070/2020	EPI_ISL_792159	2020-05-03	Laboratorio de Virología del Hospital de Niños Dr. Ricardo Gutierrez	Área de Secuenciación del Laboratorio de Virología del Hospital de Niños Dr. Ricardo Gutierrez on behalf of 'Proyecto Argentino Interinstitucional de genomica de SARS-CoV-2' (PAIS Consortium)	Nabaes Jodar et al
Argentina/PAIS-A0071/2020	EPI_ISL_792160	2020-05-03	Laboratorio de Virología del Hospital de Niños Dr. Ricardo Gutierrez	Área de Secuenciación del Laboratorio de Virología del Hospital de Niños Dr. Ricardo Gutierrez on behalf of 'Proyecto Argentino Interinstitucional de genomica de SARS-CoV-2' (PAIS Consortium)	Nabaes Jodar et al
Argentina/PAIS-A0072/2020	EPI_ISL_792161	2020-05-03	Laboratorio de Virología del Hospital de Niños Dr. Ricardo Gutierrez	Área de Secuenciación del Laboratorio de Virología del Hospital de Niños Dr. Ricardo Gutierrez on behalf of 'Proyecto Argentino Interinstitucional de genomica de SARS-CoV-2' (PAIS Consortium)	Nabaes Jodar et al
Argentina/PAIS-A0073/2020	EPI_ISL_792162	2020-05-04	Laboratorio de Virología del Hospital de Niños Dr. Ricardo Gutierrez	Área de Secuenciación del Laboratorio de Virología del Hospital de Niños Dr. Ricardo Gutierrez on behalf of 'Proyecto Argentino Interinstitucional de genomica de SARS-CoV-2' (PAIS Consortium)	Nabaes Jodar et al
Argentina/PAIS-A0074/2020	EPI_ISL_792163	2020-05-04	Laboratorio de Virología del Hospital de Niños Dr. Ricardo Gutierrez	Área de Secuenciación del Laboratorio de Virología del Hospital de Niños Dr. Ricardo Gutierrez on behalf of 'Proyecto Argentino Interinstitucional de genomica de SARS-CoV-2' (PAIS Consortium)	Nabaes Jodar et al
Argentina/PAIS-A0075/2020	EPI_ISL_792164	2020-05-04	Laboratorio de Virología del Hospital de Niños Dr. Ricardo Gutierrez	Área de Secuenciación del Laboratorio de Virología del Hospital de Niños Dr. Ricardo Gutierrez on behalf of 'Proyecto Argentino Interinstitucional de genomica de SARS-CoV-2' (PAIS Consortium)	Nabaes Jodar et al
Argentina/PAIS-A0076/2020	EPI_ISL_792165	2020-05-04	Laboratorio de Virología del Hospital de Niños Dr. Ricardo Gutierrez	Área de Secuenciación del Laboratorio de Virología del Hospital de Niños Dr. Ricardo Gutierrez on behalf of 'Proyecto Argentino Interinstitucional de genomica de SARS-CoV-2' (PAIS Consortium)	Nabaes Jodar et al
Argentina/PAIS-A0077/2020	EPI_ISL_792166	2020-05-04	Laboratorio de Virología del Hospital de Niños Dr. Ricardo Gutierrez	Área de Secuenciación del Laboratorio de Virología del Hospital de Niños Dr. Ricardo Gutierrez on behalf of 'Proyecto Argentino Interinstitucional de genomica de SARS-CoV-2' (PAIS Consortium)	Nabaes Jodar et al
Argentina/PAIS-A0078/2020	EPI_ISL_792167	2020-05-04	Laboratorio de Virología del Hospital de Niños Dr. Ricardo Gutierrez	Área de Secuenciación del Laboratorio de Virología del Hospital de Niños Dr. Ricardo Gutierrez on behalf of 'Proyecto Argentino Interinstitucional de genomica de SARS-CoV-2' (PAIS Consortium)	Nabaes Jodar et al
Argentina/PAIS-A0079/2020	EPI_ISL_792168	2020-05-04	Laboratorio de Virología del Hospital de Niños Dr. Ricardo Gutierrez	Área de Secuenciación del Laboratorio de Virología del Hospital de Niños Dr. Ricardo Gutierrez on behalf of 'Proyecto Argentino Interinstitucional de genomica de SARS-CoV-2' (PAIS Consortium)	Nabaes Jodar et al
Argentina/PAIS-A0080/2020	EPI_ISL_792169	2020-05-04	Laboratorio de Virología del Hospital de Niños Dr. Ricardo Gutierrez	Área de Secuenciación del Laboratorio de Virología del Hospital de Niños Dr. Ricardo Gutierrez on behalf of 'Proyecto Argentino Interinstitucional de genomica de SARS-CoV-2' (PAIS Consortium)	Nabaes Jodar et al
Argentina/PAIS-A0081/2020	EPI_ISL_792170	2020-05-04	Laboratorio de Virología del Hospital de Niños Dr. Ricardo Gutierrez	Área de Secuenciación del Laboratorio de Virología del Hospital de Niños Dr. Ricardo Gutierrez on behalf of 'Proyecto Argentino Interinstitucional de genomica de SARS-CoV-2' (PAIS Consortium)	Nabaes Jodar et al
Argentina/PAIS-A0082/2020	EPI_ISL_792171	2020-05-04	Laboratorio de Virología del Hospital de Niños Dr. Ricardo Gutierrez	Área de Secuenciación del Laboratorio de Virología del Hospital de Niños Dr. Ricardo Gutierrez on behalf of 'Proyecto Argentino Interinstitucional de genomica de SARS-CoV-2' (PAIS Consortium)	Nabaes Jodar et al
Argentina/PAIS-A0083/2020	EPI_ISL_792172	2020-05-04	Laboratorio de Virología del Hospital de Niños Dr. Ricardo Gutierrez	Área de Secuenciación del Laboratorio de Virología del Hospital de Niños Dr. Ricardo Gutierrez on behalf of 'Proyecto Argentino Interinstitucional de genomica de SARS-CoV-2' (PAIS Consortium)	Nabaes Jodar et al
Argentina/PAIS-A0084/2020	EPI_ISL_792173	2020-05-04	Laboratorio de Virología del Hospital de Niños Dr. Ricardo Gutierrez	Área de Secuenciación del Laboratorio de Virología del Hospital de Niños Dr. Ricardo Gutierrez on behalf of 'Proyecto Argentino Interinstitucional de genomica de SARS-CoV-2' (PAIS Consortium)	Nabaes Jodar et al
Argentina/PAIS-A0085/2020	EPI_ISL_792174	2020-05-04	Laboratorio de Virología del Hospital de Niños Dr. Ricardo Gutierrez	Área de Secuenciación del Laboratorio de Virología del Hospital de Niños Dr. Ricardo Gutierrez on behalf of 'Proyecto Argentino Interinstitucional de genomica de SARS-CoV-2' (PAIS Consortium)	Nabaes Jodar et al
Argentina/PAIS-A0086/2020	EPI_ISL_792175	2020-05-05	Laboratorio de Virología del Hospital de Niños Dr. Ricardo Gutierrez	Área de Secuenciación del Laboratorio de Virología del Hospital de Niños Dr. Ricardo Gutierrez on behalf of 'Proyecto Argentino Interinstitucional de genomica de SARS-CoV-2' (PAIS Consortium)	Nabaes Jodar et al
Argentina/PAIS-A0087/2020	EPI_ISL_792176	2020-05-05	Laboratorio de Virología del Hospital de Niños Dr. Ricardo Gutierrez	Área de Secuenciación del Laboratorio de Virología del Hospital de Niños Dr. Ricardo Gutierrez on behalf of 'Proyecto Argentino Interinstitucional de genomica de SARS-CoV-2' (PAIS Consortium)	Nabaes Jodar et al
Argentina/PAIS-A0088/2020	EPI_ISL_792177	2020-05-05	Laboratorio de Virología del Hospital de Niños Dr. Ricardo Gutierrez	Área de Secuenciación del Laboratorio de Virología del Hospital de Niños Dr. Ricardo Gutierrez on behalf of 'Proyecto Argentino Interinstitucional de genomica de SARS-CoV-2' (PAIS Consortium)	Nabaes Jodar et al
Argentina/PAIS-A0089/2020	EPI_ISL_792178	2020-05-06	Laboratorio de Virología del Hospital de Niños Dr. Ricardo Gutierrez	Área de Secuenciación del Laboratorio de Virología del Hospital de Niños Dr. Ricardo Gutierrez on behalf of 'Proyecto Argentino Interinstitucional de genomica de SARS-CoV-2' (PAIS Consortium)	Nabaes Jodar et al
Argentina/PAIS-A0090/2020	EPI_ISL_792179	2020-05-07	Laboratorio de Virología del Hospital de Niños Dr. Ricardo Gutierrez	Área de Secuenciación del Laboratorio de Virología del Hospital de Niños Dr. Ricardo Gutierrez on behalf of 'Proyecto Argentino Interinstitucional de genomica de SARS-CoV-2' (PAIS Consortium)	Nabaes Jodar et al
Argentina/PAIS-A0091/2020	EPI_ISL_792180	2020-05-07	Laboratorio de Virología del Hospital de Niños Dr. Ricardo Gutierrez	Área de Secuenciación del Laboratorio de Virología del Hospital de Niños Dr. Ricardo Gutierrez on behalf of 'Proyecto Argentino Interinstitucional de genomica de SARS-CoV-2' (PAIS Consortium)	Nabaes Jodar et al
Argentina/PAIS-A0092/2020	EPI_ISL_792181	2020-05-07	Laboratorio de Virología del Hospital de Niños Dr. Ricardo Gutierrez	Área de Secuenciación del Laboratorio de Virología del Hospital de Niños Dr. Ricardo Gutierrez on behalf of 'Proyecto Argentino Interinstitucional de genomica de SARS-CoV-2' (PAIS Consortium)	Nabaes Jodar et al
Argentina/PAIS-A0093/2020	EPI_ISL_792182	2020-05-07	Laboratorio de Virología del Hospital de Niños Dr. Ricardo Gutierrez	Área de Secuenciación del Laboratorio de Virología del Hospital de Niños Dr. Ricardo Gutierrez on behalf of 'Proyecto Argentino Interinstitucional de genomica de SARS-CoV-2' (PAIS Consortium)	Nabaes Jodar et al
Argentina/PAIS-A0094/2020	EPI_ISL_792183	2020-05-08	Laboratorio de Virología del Hospital de Niños Dr. Ricardo Gutierrez	Área de Secuenciación del Laboratorio de Virología del Hospital de Niños Dr. Ricardo Gutierrez on behalf of 'Proyecto Argentino Interinstitucional de genomica de SARS-CoV-2' (PAIS Consortium)	Nabaes Jodar et al
Argentina/PAIS-A0095/2020	EPI_ISL_792184	2020-05-08	Laboratorio de Virología del Hospital de Niños Dr. Ricardo Gutierrez	Área de Secuenciación del Laboratorio de Virología del Hospital de Niños Dr. Ricardo Gutierrez on behalf of 'Proyecto Argentino Interinstitucional de genomica de SARS-CoV-2' (PAIS Consortium)	Nabaes Jodar et al
Argentina/PAIS-A0096/2020	EPI_ISL_792185	2020-05-08	Laboratorio de Virología del Hospital de Niños Dr. Ricardo Gutierrez	Área de Secuenciación del Laboratorio de Virología del Hospital de Niños Dr. Ricardo Gutierrez on behalf of 'Proyecto Argentino Interinstitucional de genomica de SARS-CoV-2' (PAIS Consortium)	Nabaes Jodar et al
Argentina/PAIS-A0097/2020	EPI_ISL_792186	2020-05-09	Laboratorio de Virología del Hospital de Niños Dr. Ricardo Gutierrez	Área de Secuenciación del Laboratorio de Virología del Hospital de Niños Dr. Ricardo Gutierrez on behalf of 'Proyecto Argentino Interinstitucional de genomica de SARS-CoV-2' (PAIS Consortium)	Nabaes Jodar et al
Argentina/PAIS-A0098/2020	EPI_ISL_792187	2020-05-09	Laboratorio de Virología del Hospital de Niños Dr. Ricardo Gutierrez	Área de Secuenciación del Laboratorio de Virología del Hospital de Niños Dr. Ricardo Gutierrez on behalf of 'Proyecto Argentino Interinstitucional de genomica de SARS-CoV-2' (PAIS Consortium)	Nabaes Jodar et al
Argentina/PAIS-A0099/2020	EPI_ISL_792188	2020-05-09	Laboratorio de Virología del Hospital de Niños Dr. Ricardo Gutierrez	Área de Secuenciación del Laboratorio de Virología del Hospital de Niños Dr. Ricardo Gutierrez on behalf of 'Proyecto Argentino Interinstitucional de genomica de SARS-CoV-2' (PAIS Consortium)	Nabaes Jodar et al
Argentina/PAIS-A0100/2020	EPI_ISL_792189	2020-05-09	Laboratorio de Virología del Hospital de Niños Dr. Ricardo Gutierrez	Área de Secuenciación del Laboratorio de Virología del Hospital de Niños Dr. Ricardo Gutierrez on behalf of 'Proyecto Argentino Interinstitucional de genomica de SARS-CoV-2' (PAIS Consortium)	Nabaes Jodar et al
Argentina/PAIS-A0101/2020	EPI_ISL_792190	2020-05-09	Laboratorio de Virología del Hospital de Niños Dr. Ricardo Gutierrez	Área de Secuenciación del Laboratorio de Virología del Hospital de Niños Dr. Ricardo Gutierrez on behalf of 'Proyecto Argentino Interinstitucional de genomica de SARS-CoV-2' (PAIS Consortium)	Nabaes Jodar et al
Argentina/PAIS-A0102/2020	EPI_ISL_792191	2020-05-09	Laboratorio de Virología del Hospital de Niños Dr. Ricardo Gutierrez	Área de Secuenciación del Laboratorio de Virología del Hospital de Niños Dr. Ricardo Gutierrez on behalf of 'Proyecto Argentino Interinstitucional de genomica de SARS-CoV-2' (PAIS Consortium)	Nabaes Jodar et al
Argentina/PAIS-A0103/2020	EPI_ISL_792192	2020-05-09	Laboratorio de Virología del Hospital de Niños Dr. Ricardo Gutierrez	Área de Secuenciación del Laboratorio de Virología del Hospital de Niños Dr. Ricardo Gutierrez on behalf of 'Proyecto Argentino Interinstitucional de genomica de SARS-CoV-2' (PAIS Consortium)	Nabaes Jodar et al
Argentina/PAIS-A0104/2020	EPI_ISL_792193	2020-05-09	Laboratorio de Virología del Hospital de Niños Dr. Ricardo Gutierrez	Área de Secuenciación del Laboratorio de Virología del Hospital de Niños Dr. Ricardo Gutierrez on behalf of 'Proyecto Argentino Interinstitucional de genomica de SARS-CoV-2' (PAIS Consortium)	Nabaes Jodar et al
Argentina/PAIS-A0105/2020	EPI_ISL_792194	2020-05-09	Laboratorio de Virología del Hospital de Niños Dr. Ricardo Gutierrez	Área de Secuenciación del Laboratorio de Virología del Hospital de Niños Dr. Ricardo Gutierrez on behalf of 'Proyecto Argentino Interinstitucional de genomica de SARS-CoV-2' (PAIS Consortium)	Nabaes Jodar et al
Argentina/PAIS-A0106/2020	EPI_ISL_792195	2020-05-09	Laboratorio de Virología del Hospital de Niños Dr. Ricardo Gutierrez	Área de Secuenciación del Laboratorio de Virología del Hospital de Niños Dr. Ricardo Gutierrez on behalf of 'Proyecto Argentino Interinstitucional de genomica de SARS-CoV-2' (PAIS Consortium)	Nabaes Jodar et al
Argentina/PAIS-A0107/2020	EPI_ISL_792196	2020-05-10	Laboratorio de Virología del Hospital de Niños Dr. Ricardo Gutierrez	Área de Secuenciación del Laboratorio de Virología del Hospital de Niños Dr. Ricardo Gutierrez on behalf of 'Proyecto Argentino Interinstitucional de genomica de SARS-CoV-2' (PAIS Consortium)	Nabaes Jodar et al
Argentina/PAIS-A0108/2020	EPI_ISL_792197	2020-05-10	Laboratorio de Virología del Hospital de Niños Dr. Ricardo Gutierrez	Área de Secuenciación del Laboratorio de Virología del Hospital de Niños Dr. Ricardo Gutierrez on behalf of 'Proyecto Argentino Interinstitucional de genomica de SARS-CoV-2' (PAIS Consortium)	Nabaes Jodar et al
Argentina/PAIS-A0109/2020	EPI_ISL_792198	2020-05-10	Laboratorio de Virología del Hospital de Niños Dr. Ricardo Gutierrez	Área de Secuenciación del Laboratorio de Virología del Hospital de Niños Dr. Ricardo Gutierrez on behalf of 'Proyecto Argentino Interinstitucional de genomica de SARS-CoV-2' (PAIS Consortium)	Nabaes Jodar et al
Argentina/PAIS-A0110/2020	EPI_ISL_792199	2020-05-10	Laboratorio de Virología del Hospital de Niños Dr. Ricardo Gutierrez	Área de Secuenciación del Laboratorio de Virología del Hospital de Niños Dr. Ricardo Gutierrez on behalf of 'Proyecto Argentino Interinstitucional de genomica de SARS-CoV-2' (PAIS Consortium)	Nabaes Jodar et al
Argentina/PAIS-A0111/2020	EPI_ISL_792200	2020-05-10	Laboratorio de Virología del Hospital de Niños Dr. Ricardo Gutierrez	Área de Secuenciación del Laboratorio de Virología del Hospital de Niños Dr. Ricardo Gutierrez on behalf of 'Proyecto Argentino Interinstitucional de genomica de SARS-CoV-2' (PAIS Consortium)	Nabaes Jodar et al
Argentina/PAIS-A0112/2020	EPI_ISL_792201	2020-05-10	Laboratorio de Virología del Hospital de Niños Dr. Ricardo Gutierrez	Área de Secuenciación del Laboratorio de Virología del Hospital de Niños Dr. Ricardo Gutierrez on behalf of 'Proyecto Argentino Interinstitucional de genomica de SARS-CoV-2' (PAIS Consortium)	Nabaes Jodar et al
Argentina/PAIS-A0113/2020	EPI_ISL_792202	2020-05-10	Laboratorio de Virología del Hospital de Niños Dr. Ricardo Gutierrez	Área de Secuenciación del Laboratorio de Virología del Hospital de Niños Dr. Ricardo Gutierrez on behalf of 'Proyecto Argentino Interinstitucional de genomica de SARS-CoV-2' (PAIS Consortium)	Nabaes Jodar et al
Argentina/PAIS-A0114/2020	EPI_ISL_792203	2020-05-11	Laboratorio de Virología del Hospital de Niños Dr. Ricardo Gutierrez	Área de Secuenciación del Laboratorio de Virología del Hospital de Niños Dr. Ricardo Gutierrez on behalf of 'Proyecto Argentino Interinstitucional de genomica de SARS-CoV-2' (PAIS Consortium)	Nabaes Jodar et al
Argentina/PAIS-A0115/2020	EPI_ISL_792204	2020-05-11	Laboratorio de Virología del Hospital de Niños Dr. Ricardo Gutierrez	Área de Secuenciación del Laboratorio de Virología del Hospital de Niños Dr. Ricardo Gutierrez on behalf of 'Proyecto Argentino Interinstitucional de genomica de SARS-CoV-2' (PAIS Consortium)	Nabaes Jodar et al
Argentina/PAIS-A0116/2020	EPI_ISL_792205	2020-05-11	Laboratorio de Virología del Hospital de Niños Dr. Ricardo Gutierrez	Área de Secuenciación del Laboratorio de Virología del Hospital de Niños Dr. Ricardo Gutierrez on behalf of 'Proyecto Argentino Interinstitucional de genomica de SARS-CoV-2' (PAIS Consortium)	Nabaes Jodar et al
Argentina/PAIS-A0117/2020	EPI_ISL_792206	2020-05-11	Laboratorio de Virología del Hospital de Niños Dr. Ricardo Gutierrez	Área de Secuenciación del Laboratorio de Virología del Hospital de Niños Dr. Ricardo Gutierrez on behalf of 'Proyecto Argentino Interinstitucional de genomica de SARS-CoV-2' (PAIS Consortium)	Nabaes Jodar et al
Argentina/PAIS-A0118/2020	EPI_ISL_792207	2020-05-11	Laboratorio de Virología del Hospital de Niños Dr. Ricardo Gutierrez	Área de Secuenciación del Laboratorio de Virología del Hospital de Niños Dr. Ricardo Gutierrez on behalf of 'Proyecto Argentino Interinstitucional de genomica de SARS-CoV-2' (PAIS Consortium)	Nabaes Jodar et al
Argentina/PAIS-A0119/2020	EPI_ISL_792208	2020-05-12	Laboratorio de Virología del Hospital de Niños Dr. Ricardo Gutierrez	Área de Secuenciación del Laboratorio de Virología del Hospital de Niños Dr. Ricardo Gutierrez on behalf of 'Proyecto Argentino Interinstitucional de genomica de SARS-CoV-2' (PAIS Consortium)	Nabaes Jodar et al
Argentina/PAIS-A0120/2020	EPI_ISL_792209	2020-05-12	Laboratorio de Virología del Hospital de Niños Dr. Ricardo Gutierrez	Área de Secuenciación del Laboratorio de Virología del Hospital de Niños Dr. Ricardo Gutierrez on behalf of 'Proyecto Argentino Interinstitucional de genomica de SARS-CoV-2' (PAIS Consortium)	Nabaes Jodar et al
Argentina/PAIS-A0121/2020	EPI_ISL_792210	2020-05-12	Laboratorio de Virología del Hospital de Niños Dr. Ricardo Gutierrez	Área de Secuenciación del Laboratorio de Virología del Hospital de Niños Dr. Ricardo Gutierrez on behalf of 'Proyecto Argentino Interinstitucional de genomica de SARS-CoV-2' (PAIS Consortium)	Nabaes Jodar et al
Argentina/PAIS-A0122/2020	EPI_ISL_792211	2020-05-12	Laboratorio de Virología del Hospital de Niños Dr. Ricardo Gutierrez	Área de Secuenciación del Laboratorio de Virología del Hospital de Niños Dr. Ricardo Gutierrez on behalf of 'Proyecto Argentino Interinstitucional de genomica de SARS-CoV-2' (PAIS Consortium)	Nabaes Jodar et al
Argentina/PAIS-A0123/2020	EPI_ISL_792212	2020-05-12	Laboratorio de Virología del Hospital de Niños Dr. Ricardo Gutierrez	Área de Secuenciación del Laboratorio de Virología del Hospital de Niños Dr. Ricardo Gutierrez on behalf of 'Proyecto Argentino Interinstitucional de genomica de SARS-CoV-2' (PAIS Consortium)	Nabaes Jodar et al
Argentina/PAIS-A0124/2020	EPI_ISL_792213	2020-05-12	Laboratorio de Virología del Hospital de Niños Dr. Ricardo Gutierrez	Área de Secuenciación del Laboratorio de Virología del Hospital de Niños Dr. Ricardo Gutierrez on behalf of 'Proyecto Argentino Interinstitucional de genomica de SARS-CoV-2' (PAIS Consortium)	Nabaes Jodar et al
Argentina/PAIS-A0125/2020	EPI_ISL_792214	2020-05-12	Laboratorio de Virología del Hospital de Niños Dr. Ricardo Gutierrez	Área de Secuenciación del Laboratorio de Virología del Hospital de Niños Dr. Ricardo Gutierrez on behalf of 'Proyecto Argentino Interinstitucional de genomica de SARS-CoV-2' (PAIS Consortium)	Nabaes Jodar et al
Argentina/PAIS-A0126/2020	EPI_ISL_792215	2020-05-13	Laboratorio de Virología del Hospital de Niños Dr. Ricardo Gutierrez	Área de Secuenciación del Laboratorio de Virología del Hospital de Niños Dr. Ricardo Gutierrez on behalf of 'Proyecto Argentino Interinstitucional de genomica de SARS-CoV-2' (PAIS Consortium)	Nabaes Jodar et al
Argentina/PAIS-A0127/2020	EPI_ISL_792216	2020-05-13	Laboratorio de Virología del Hospital de Niños Dr. Ricardo Gutierrez	Área de Secuenciación del Laboratorio de Virología del Hospital de Niños Dr. Ricardo Gutierrez on behalf of 'Proyecto Argentino Interinstitucional de genomica de SARS-CoV-2' (PAIS Consortium)	Nabaes Jodar et al
Argentina/PAIS-A0128/2020	EPI_ISL_792217	2020-05-13	Laboratorio de Virología del Hospital de Niños Dr. Ricardo Gutierrez	Área de Secuenciación del Laboratorio de Virología del Hospital de Niños Dr. Ricardo Gutierrez on behalf of 'Proyecto Argentino Interinstitucional de genomica de SARS-CoV-2' (PAIS Consortium)	Nabaes Jodar et al
Argentina/PAIS-A0129/2020	EPI_ISL_792218	2020-05-13	Laboratorio de Virología del Hospital de Niños Dr. Ricardo Gutierrez	Área de Secuenciación del Laboratorio de Virología del Hospital de Niños Dr. Ricardo Gutierrez on behalf of 'Proyecto Argentino Interinstitucional de genomica de SARS-CoV-2' (PAIS Consortium)	Nabaes Jodar et al
Argentina/PAIS-A0130/2020	EPI_ISL_792219	2020-05-13	Laboratorio de Virología del Hospital de Niños Dr. Ricardo Gutierrez	Área de Secuenciación del Laboratorio de Virología del Hospital de Niños Dr. Ricardo Gutierrez on behalf of 'Proyecto Argentino Interinstitucional de genomica de SARS-CoV-2' (PAIS Consortium)	Nabaes Jodar et al
Argentina/PAIS-A0131/2020	EPI_ISL_792220	2020-05-13	Laboratorio de Virología del Hospital de Niños Dr. Ricardo Gutierrez	Área de Secuenciación del Laboratorio de Virología del Hospital de Niños Dr. Ricardo Gutierrez on behalf of 'Proyecto Argentino Interinstitucional de genomica de SARS-CoV-2' (PAIS Consortium)	Nabaes Jodar et al
Argentina/PAIS-A0132/2020	EPI_ISL_792221	2020-05-13	Laboratorio de Virología del Hospital de Niños Dr. Ricardo Gutierrez	Área de Secuenciación del Laboratorio de Virología del Hospital de Niños Dr. Ricardo Gutierrez on behalf of 'Proyecto Argentino Interinstitucional de genomica de SARS-CoV-2' (PAIS Consortium)	Nabaes Jodar et al
Argentina/PAIS-A0133/2020	EPI_ISL_792222	2020-05-13	Laboratorio de Virología del Hospital de Niños Dr. Ricardo Gutierrez	Área de Secuenciación del Laboratorio de Virología del Hospital de Niños Dr. Ricardo Gutierrez on behalf of 'Proyecto Argentino Interinstitucional de genomica de SARS-CoV-2' (PAIS Consortium)	Nabaes Jodar et al
Argentina/PAIS-A0134/2020	EPI_ISL_792223	2020-05-13	Laboratorio de Virología del Hospital de Niños Dr. Ricardo Gutierrez	Área de Secuenciación del Laboratorio de Virología del Hospital de Niños Dr. Ricardo Gutierrez on behalf of 'Proyecto Argentino Interinstitucional de genomica de SARS-CoV-2' (PAIS Consortium)	Nabaes Jodar et al
Argentina/PAIS-A0135/2020	EPI_ISL_792224	2020-05-14	Laboratorio de Virología del Hospital de Niños Dr. Ricardo Gutierrez	Área de Secuenciación del Laboratorio de Virología del Hospital de Niños Dr. Ricardo Gutierrez on behalf of 'Proyecto Argentino Interinstitucional de genomica de SARS-CoV-2' (PAIS Consortium)	Nabaes Jodar et al
Argentina/PAIS-A0136/2020	EPI_ISL_792225	2020-05-14	Laboratorio de Virología del Hospital de Niños Dr. Ricardo Gutierrez	Área de Secuenciación del Laboratorio de Virología del Hospital de Niños Dr. Ricardo Gutierrez on behalf of 'Proyecto Argentino Interinstitucional de genomica de SARS-CoV-2' (PAIS Consortium)	Nabaes Jodar et al
Argentina/PAIS-A0137/2020	EPI_ISL_792226	2020-05-14	Laboratorio de Virología del Hospital de Niños Dr. Ricardo Gutierrez	Área de Secuenciación del Laboratorio de Virología del Hospital de Niños Dr. Ricardo Gutierrez on behalf of 'Proyecto Argentino Interinstitucional de genomica de SARS-CoV-2' (PAIS Consortium)	Nabaes Jodar et al
Argentina/PAIS-A0138/2020	EPI_ISL_792227	2020-05-15	Laboratorio de Virología del Hospital de Niños Dr. Ricardo Gutierrez	Área de Secuenciación del Laboratorio de Virología del Hospital de Niños Dr. Ricardo Gutierrez on behalf of 'Proyecto Argentino Interinstitucional de genomica de SARS-CoV-2' (PAIS Consortium)	Nabaes Jodar et al
Argentina/PAIS-A0139/2020	EPI_ISL_792228	2020-05-15	Laboratorio de Virología del Hospital de Niños Dr. Ricardo Gutierrez	Área de Secuenciación del Laboratorio de Virología del Hospital de Niños Dr. Ricardo Gutierrez on behalf of 'Proyecto Argentino Interinstitucional de genomica de SARS-CoV-2' (PAIS Consortium)	Nabaes Jodar et al
Argentina/PAIS-A0140/2020	EPI_ISL_792229	2020-05-15	Laboratorio de Virología del Hospital de Niños Dr. Ricardo Gutierrez	Área de Secuenciación del Laboratorio de Virología del Hospital de Niños Dr. Ricardo Gutierrez on behalf of 'Proyecto Argentino Interinstitucional de genomica de SARS-CoV-2' (PAIS Consortium)	Nabaes Jodar et al
Argentina/PAIS-A0141/2020	EPI_ISL_792230	2020-05-15	Laboratorio de Virología del Hospital de Niños Dr. Ricardo Gutierrez	Área de Secuenciación del Laboratorio de Virología del Hospital de Niños Dr. Ricardo Gutierrez on behalf of 'Proyecto Argentino Interinstitucional de genomica de SARS-CoV-2' (PAIS Consortium)	Nabaes Jodar et al
Argentina/PAIS-A0142/2020	EPI_ISL_792231	2020-05-15	Laboratorio de Virología del Hospital de Niños Dr. Ricardo Gutierrez	Área de Secuenciación del Laboratorio de Virología del Hospital de Niños Dr. Ricardo Gutierrez on behalf of 'Proyecto Argentino Interinstitucional de genomica de SARS-CoV-2' (PAIS Consortium)	Nabaes Jodar et al
Argentina/PAIS-A0143/2020	EPI_ISL_792232	2020-05-15	Laboratorio de Virología del Hospital de Niños Dr. Ricardo Gutierrez	Área de Secuenciación del Laboratorio de Virología del Hospital de Niños Dr. Ricardo Gutierrez on behalf of 'Proyecto Argentino Interinstitucional de genomica de SARS-CoV-2' (PAIS Consortium)	Nabaes Jodar et al
Argentina/PAIS-A0144/2020	EPI_ISL_792233	2020-05-15	Laboratorio de Virología del Hospital de Niños Dr. Ricardo Gutierrez	Área de Secuenciación del Laboratorio de Virología del Hospital de Niños Dr. Ricardo Gutierrez on behalf of 'Proyecto Argentino Interinstitucional de genomica de SARS-CoV-2' (PAIS Consortium)	Nabaes Jodar et al
Argentina/PAIS-A0145/2020	EPI_ISL_792234	2020-05-15	Laboratorio de Virología del Hospital de Niños Dr. Ricardo Gutierrez	Área de Secuenciación del Laboratorio de Virología del Hospital de Niños Dr. Ricardo Gutierrez on behalf of 'Proyecto Argentino Interinstitucional de genomica de SARS-CoV-2' (PAIS Consortium)	Nabaes Jodar et al
Argentina/PAIS-A0146/2020	EPI_ISL_792235	2020-05-15	Laboratorio de Virología del Hospital de Niños Dr. Ricardo Gutierrez	Área de Secuenciación del Laboratorio de Virología del Hospital de Niños Dr. Ricardo Gutierrez on behalf of 'Proyecto Argentino Interinstitucional de genomica de SARS-CoV-2' (PAIS Consortium)	Nabaes Jodar et al
Argentina/PAIS-A0147/2020	EPI_ISL_792236	2020-05-15	Laboratorio de Virología del Hospital de Niños Dr. Ricardo Gutierrez	Área de Secuenciación del Laboratorio de Virología del Hospital de Niños Dr. Ricardo Gutierrez on behalf of 'Proyecto Argentino Interinstitucional de genomica de SARS-CoV-2' (PAIS Consortium)	Nabaes Jodar et al
Argentina/PAIS-A0148/2020	EPI_ISL_792237	2020-05-15	Laboratorio de Virología del Hospital de Niños Dr. Ricardo Gutierrez	Área de Secuenciación del Laboratorio de Virología del Hospital de Niños Dr. Ricardo Gutierrez on behalf of 'Proyecto Argentino Interinstitucional de genomica de SARS-CoV-2' (PAIS Consortium)	Nabaes Jodar et al
Argentina/PAIS-A0149/2020	EPI_ISL_792238	2020-05-16	Laboratorio de Virología del Hospital de Niños Dr. Ricardo Gutierrez	Área de Secuenciación del Laboratorio de Virología del Hospital de Niños Dr. Ricardo Gutierrez on behalf of 'Proyecto Argentino Interinstitucional de genomica de SARS-CoV-2' (PAIS Consortium)	Nabaes Jodar et al
Argentina/PAIS-A0150/2020	EPI_ISL_792239	2020-05-16	Laboratorio de Virología del Hospital de Niños Dr. Ricardo Gutierrez	Área de Secuenciación del Laboratorio de Virología del Hospital de Niños Dr. Ricardo Gutierrez on behalf of 'Proyecto Argentino Interinstitucional de genomica de SARS-CoV-2' (PAIS Consortium)	Nabaes Jodar et al
Argentina/PAIS-A0151/2020	EPI_ISL_792240	2020-05-16	Laboratorio de Virología del Hospital de Niños Dr. Ricardo Gutierrez	Área de Secuenciación del Laboratorio de Virología del Hospital de Niños Dr. Ricardo Gutierrez on behalf of 'Proyecto Argentino Interinstitucional de genomica de SARS-CoV-2' (PAIS Consortium)	Nabaes Jodar et al
Argentina/PAIS-A0152/2020	EPI_ISL_792241	2020-05-16	Laboratorio de Virología del Hospital de Niños Dr. Ricardo Gutierrez	Área de Secuenciación del Laboratorio de Virología del Hospital de Niños Dr. Ricardo Gutierrez on behalf of 'Proyecto Argentino Interinstitucional de genomica de SARS-CoV-2' (PAIS Consortium)	Nabaes Jodar et al
Argentina/PAIS-A0153/2020	EPI_ISL_792242	2020-05-16	Laboratorio de Virología del Hospital de Niños Dr. Ricardo Gutierrez	Área de Secuenciación del Laboratorio de Virología del Hospital de Niños Dr. Ricardo Gutierrez on behalf of 'Proyecto Argentino Interinstitucional de genomica de SARS-CoV-2' (PAIS Consortium)	Nabaes Jodar et al
Argentina/PAIS-A0154/2020	EPI_ISL_792243	2020-05-16	Laboratorio de Virología del Hospital de Niños Dr. Ricardo Gutierrez	Área de Secuenciación del Laboratorio de Virología del Hospital de Niños Dr. Ricardo Gutierrez on behalf of 'Proyecto Argentino Interinstitucional de genomica de SARS-CoV-2' (PAIS Consortium)	Nabaes Jodar et al
Argentina/PAIS-A0155/2020	EPI_ISL_792244	2020-05-17	Laboratorio de Virología del Hospital de Niños Dr. Ricardo Gutierrez	Área de Secuenciación del Laboratorio de Virología del Hospital de Niños Dr. Ricardo Gutierrez on behalf of 'Proyecto Argentino Interinstitucional de genomica de SARS-CoV-2' (PAIS Consortium)	Nabaes Jodar et al
Argentina/PAIS-A0156/2020	EPI_ISL_792245	2020-05-17	Laboratorio de Virología del Hospital de Niños Dr. Ricardo Gutierrez	Área de Secuenciación del Laboratorio de Virología del Hospital de Niños Dr. Ricardo Gutierrez on behalf of 'Proyecto Argentino Interinstitucional de genomica de SARS-CoV-2' (PAIS Consortium)	Nabaes Jodar et al
Argentina/PAIS-A0157/2020	EPI_ISL_792246	2020-05-17	Laboratorio de Virología del Hospital de Niños Dr. Ricardo Gutierrez	Área de Secuenciación del Laboratorio de Virología del Hospital de Niños Dr. Ricardo Gutierrez on behalf of 'Proyecto Argentino Interinstitucional de genomica de SARS-CoV-2' (PAIS Consortium)	Nabaes Jodar et al
Argentina/PAIS-A0158/2020	EPI_ISL_792247	2020-05-17	Laboratorio de Virología del Hospital de Niños Dr. Ricardo Gutierrez	Área de Secuenciación del Laboratorio de Virología del Hospital de Niños Dr. Ricardo Gutierrez on behalf of 'Proyecto Argentino Interinstitucional de genomica de SARS-CoV-2' (PAIS Consortium)	Nabaes Jodar et al
Argentina/PAIS-A0159/2020	EPI_ISL_792248	2020-05-18	Laboratorio de Virología del Hospital de Niños Dr. Ricardo Gutierrez	Área de Secuenciación del Laboratorio de Virología del Hospital de Niños Dr. Ricardo Gutierrez on behalf of 'Proyecto Argentino Interinstitucional de genomica de SARS-CoV-2' (PAIS Consortium)	Nabaes Jodar et al
Argentina/PAIS-A0160/2020	EPI_ISL_792249	2020-05-18	Laboratorio de Virología del Hospital de Niños Dr. Ricardo Gutierrez	Área de Secuenciación del Laboratorio de Virología del Hospital de Niños Dr. Ricardo Gutierrez on behalf of 'Proyecto Argentino Interinstitucional de genomica de SARS-CoV-2' (PAIS Consortium)	Nabaes Jodar et al
Argentina/PAIS-A0161/2020	EPI_ISL_792250	2020-05-18	Laboratorio de Virología del Hospital de Niños Dr. Ricardo Gutierrez	Área de Secuenciación del Laboratorio de Virología del Hospital de Niños Dr. Ricardo Gutierrez on behalf of 'Proyecto Argentino Interinstitucional de genomica de SARS-CoV-2' (PAIS Consortium)	Nabaes Jodar et al
Argentina/PAIS-A0162/2020	EPI_ISL_792251	2020-05-18	Laboratorio de Virología del Hospital de Niños Dr. Ricardo Gutierrez	Área de Secuenciación del Laboratorio de Virología del Hospital de Niños Dr. Ricardo Gutierrez on behalf of 'Proyecto Argentino Interinstitucional de genomica de SARS-CoV-2' (PAIS Consortium)	Nabaes Jodar et al
Argentina/PAIS-A0163/2020	EPI_ISL_792252	2020-05-18	Laboratorio de Virología del Hospital de Niños Dr. Ricardo Gutierrez	Área de Secuenciación del Laboratorio de Virología del Hospital de Niños Dr. Ricardo Gutierrez on behalf of 'Proyecto Argentino Interinstitucional de genomica de SARS-CoV-2' (PAIS Consortium)	Nabaes Jodar et al
Argentina/PAIS-A0164/2020	EPI_ISL_792253	2020-05-19	Laboratorio de Virología del Hospital de Niños Dr. Ricardo Gutierrez	Área de Secuenciación del Laboratorio de Virología del Hospital de Niños Dr. Ricardo Gutierrez on behalf of 'Proyecto Argentino Interinstitucional de genomica de SARS-CoV-2' (PAIS Consortium)	Nabaes Jodar et al
Argentina/PAIS-A0165/2020	EPI_ISL_792254	2020-05-19	Laboratorio de Virología del Hospital de Niños Dr. Ricardo Gutierrez	Área de Secuenciación del Laboratorio de Virología del Hospital de Niños Dr. Ricardo Gutierrez on behalf of 'Proyecto Argentino Interinstitucional de genomica de SARS-CoV-2' (PAIS Consortium)	Nabaes Jodar et al
Argentina/PAIS-A0166/2020	EPI_ISL_792255	2020-05-19	Laboratorio de Virología del Hospital de Niños Dr. Ricardo Gutierrez	Área de Secuenciación del Laboratorio de Virología del Hospital de Niños Dr. Ricardo Gutierrez on behalf of 'Proyecto Argentino Interinstitucional de genomica de SARS-CoV-2' (PAIS Consortium)	Nabaes Jodar et al
Argentina/PAIS-A0167/2020	EPI_ISL_792256	2020-05-19	Laboratorio de Virología del Hospital de Niños Dr. Ricardo Gutierrez	Área de Secuenciación del Laboratorio de Virología del Hospital de Niños Dr. Ricardo Gutierrez on behalf of 'Proyecto Argentino Interinstitucional de genomica de SARS-CoV-2' (PAIS Consortium)	Nabaes Jodar et al
Argentina/PAIS-A0168/2020	EPI_ISL_792257	2020-05-19	Laboratorio de Virología del Hospital de Niños Dr. Ricardo Gutierrez	Área de Secuenciación del Laboratorio de Virología del Hospital de Niños Dr. Ricardo Gutierrez on behalf of 'Proyecto Argentino Interinstitucional de genomica de SARS-CoV-2' (PAIS Consortium)	Nabaes Jodar et al
Argentina/PAIS-A0169/2020	EPI_ISL_792258	2020-05-19	Laboratorio de Virología del Hospital de Niños Dr. Ricardo Gutierrez	Área de Secuenciación del Laboratorio de Virología del Hospital de Niños Dr. Ricardo Gutierrez on behalf of 'Proyecto Argentino Interinstitucional de genomica de SARS-CoV-2' (PAIS Consortium)	Nabaes Jodar et al
Argentina/PAIS-A0170/2020	EPI_ISL_792259	2020-05-19	Laboratorio de Virología del Hospital de Niños Dr. Ricardo Gutierrez	Área de Secuenciación del Laboratorio de Virología del Hospital de Niños Dr. Ricardo Gutierrez on behalf of 'Proyecto Argentino Interinstitucional de genomica de SARS-CoV-2' (PAIS Consortium)	Nabaes Jodar et al
Argentina/PAIS-A0171/2020	EPI_ISL_792260	2020-05-19	Laboratorio de Virología del Hospital de Niños Dr. Ricardo Gutierrez	Área de Secuenciación del Laboratorio de Virología del Hospital de Niños Dr. Ricardo Gutierrez on behalf of 'Proyecto Argentino Interinstitucional de genomica de SARS-CoV-2' (PAIS Consortium)	Nabaes Jodar et al
Argentina/PAIS-A0172/2020	EPI_ISL_792261	2020-05-19	Laboratorio de Virología del Hospital de Niños Dr. Ricardo Gutierrez	Área de Secuenciación del Laboratorio de Virología del Hospital de Niños Dr. Ricardo Gutierrez on behalf of 'Proyecto Argentino Interinstitucional de genomica de SARS-CoV-2' (PAIS Consortium)	Nabaes Jodar et al
Argentina/PAIS-A0173/2020	EPI_ISL_792262	2020-05-19	Laboratorio de Virología del Hospital de Niños Dr. Ricardo Gutierrez	Área de Secuenciación del Laboratorio de Virología del Hospital de Niños Dr. Ricardo Gutierrez on behalf of 'Proyecto Argentino Interinstitucional de genomica de SARS-CoV-2' (PAIS Consortium)	Nabaes Jodar et al
Argentina/PAIS-A0174/2020	EPI_ISL_792263	2020-05-19	Laboratorio de Virología del Hospital de Niños Dr. Ricardo Gutierrez	Área de Secuenciación del Laboratorio de Virología del Hospital de Niños Dr. Ricardo Gutierrez on behalf of 'Proyecto Argentino Interinstitucional de genomica de SARS-CoV-2' (PAIS Consortium)	Nabaes Jodar et al
Argentina/PAIS-A0175/2020	EPI_ISL_792264	2020-05-19	Laboratorio de Virología del Hospital de Niños Dr. Ricardo Gutierrez	Área de Secuenciación del Laboratorio de Virología del Hospital de Niños Dr. Ricardo Gutierrez on behalf of 'Proyecto Argentino Interinstitucional de genomica de SARS-CoV-2' (PAIS Consortium)	Nabaes Jodar et al
Argentina/PAIS-A0176/2020	EPI_ISL_792265	2020-05-19	Laboratorio de Virología del Hospital de Niños Dr. Ricardo Gutierrez	Área de Secuenciación del Laboratorio de Virología del Hospital de Niños Dr. Ricardo Gutierrez on behalf of 'Proyecto Argentino Interinstitucional de genomica de SARS-CoV-2' (PAIS Consortium)	Nabaes Jodar et al
Argentina/PAIS-A0177/2020	EPI_ISL_792266	2020-05-19	Laboratorio de Virología del Hospital de Niños Dr. Ricardo Gutierrez	Área de Secuenciación del Laboratorio de Virología del Hospital de Niños Dr. Ricardo Gutierrez on behalf of 'Proyecto Argentino Interinstitucional de genomica de SARS-CoV-2' (PAIS Consortium)	Nabaes Jodar et al
Argentina/PAIS-A0178/2020	EPI_ISL_792267	2020-05-19	Laboratorio de Virología del Hospital de Niños Dr. Ricardo Gutierrez	Área de Secuenciación del Laboratorio de Virología del Hospital de Niños Dr. Ricardo Gutierrez on behalf of 'Proyecto Argentino Interinstitucional de genomica de SARS-CoV-2' (PAIS Consortium)	Nabaes Jodar et al
Argentina/PAIS-A0179/2020	EPI_ISL_792268	2020-05-19	Laboratorio de Virología del Hospital de Niños Dr. Ricardo Gutierrez	Área de Secuenciación del Laboratorio de Virología del Hospital de Niños Dr. Ricardo Gutierrez on behalf of 'Proyecto Argentino Interinstitucional de genomica de SARS-CoV-2' (PAIS Consortium)	Nabaes Jodar et al
Argentina/PAIS-A0180/2020	EPI_ISL_792269	2020-05-20	Laboratorio de Virología del Hospital de Niños Dr. Ricardo Gutierrez	Área de Secuenciación del Laboratorio de Virología del Hospital de Niños Dr. Ricardo Gutierrez on behalf of 'Proyecto Argentino Interinstitucional de genomica de SARS-CoV-2' (PAIS Consortium)	Nabaes Jodar et al
Argentina/PAIS-A0181/2020	EPI_ISL_792270	2020-05-20	Laboratorio de Virología del Hospital de Niños Dr. Ricardo Gutierrez	Área de Secuenciación del Laboratorio de Virología del Hospital de Niños Dr. Ricardo Gutierrez on behalf of 'Proyecto Argentino Interinstitucional de genomica de SARS-CoV-2' (PAIS Consortium)	Nabaes Jodar et al
Argentina/PAIS-A0182/2020	EPI_ISL_792271	2020-05-20	Laboratorio de Virología del Hospital de Niños Dr. Ricardo Gutierrez	Área de Secuenciación del Laboratorio de Virología del Hospital de Niños Dr. Ricardo Gutierrez on behalf of 'Proyecto Argentino Interinstitucional de genomica de SARS-CoV-2' (PAIS Consortium)	Nabaes Jodar et al
Argentina/PAIS-A0183/2020	EPI_ISL_792272	2020-05-20	Laboratorio de Virología del Hospital de Niños Dr. Ricardo Gutierrez	Área de Secuenciación del Laboratorio de Virología del Hospital de Niños Dr. Ricardo Gutierrez on behalf of 'Proyecto Argentino Interinstitucional de genomica de SARS-CoV-2' (PAIS Consortium)	Nabaes Jodar et al
Argentina/PAIS-A0184/2020	EPI_ISL_792273	2020-05-20	Laboratorio de Virología del Hospital de Niños Dr. Ricardo Gutierrez	Área de Secuenciación del Laboratorio de Virología del Hospital de Niños Dr. Ricardo Gutierrez on behalf of 'Proyecto Argentino Interinstitucional de genomica de SARS-CoV-2' (PAIS Consortium)	Nabaes Jodar et al
Argentina/PAIS-A0185/2020	EPI_ISL_792274	2020-05-20	Laboratorio de Virología del Hospital de Niños Dr. Ricardo Gutierrez	Área de Secuenciación del Laboratorio de Virología del Hospital de Niños Dr. Ricardo Gutierrez on behalf of 'Proyecto Argentino Interinstitucional de genomica de SARS-CoV-2' (PAIS Consortium)	Nabaes Jodar et al
Argentina/PAIS-A0186/2020	EPI_ISL_792275	2020-05-20	Laboratorio de Virología del Hospital de Niños Dr. Ricardo Gutierrez	Área de Secuenciación del Laboratorio de Virología del Hospital de Niños Dr. Ricardo Gutierrez on behalf of 'Proyecto Argentino Interinstitucional de genomica de SARS-CoV-2' (PAIS Consortium)	Nabaes Jodar et al
Argentina/PAIS-A0187/2020	EPI_ISL_792276	2020-05-20	Laboratorio de Virología del Hospital de Niños Dr. Ricardo Gutierrez	Área de Secuenciación del Laboratorio de Virología del Hospital de Niños Dr. Ricardo Gutierrez on behalf of 'Proyecto Argentino Interinstitucional de genomica de SARS-CoV-2' (PAIS Consortium)	Nabaes Jodar et al
Argentina/PAIS-A0188/2020	EPI_ISL_792277	2020-05-20	Laboratorio de Virología del Hospital de Niños Dr. Ricardo Gutierrez	Área de Secuenciación del Laboratorio de Virología del Hospital de Niños Dr. Ricardo Gutierrez on behalf of 'Proyecto Argentino Interinstitucional de genomica de SARS-CoV-2' (PAIS Consortium)	Nabaes Jodar et al
Argentina/PAIS-A0189/2020	EPI_ISL_792278	2020-05-20	Laboratorio de Virología del Hospital de Niños Dr. Ricardo Gutierrez	Área de Secuenciación del Laboratorio de Virología del Hospital de Niños Dr. Ricardo Gutierrez on behalf of 'Proyecto Argentino Interinstitucional de genomica de SARS-CoV-2' (PAIS Consortium)	Nabaes Jodar et al
Argentina/PAIS-A0190/2020	EPI_ISL_792279	2020-05-20	Laboratorio de Virología del Hospital de Niños Dr. Ricardo Gutierrez	Área de Secuenciación del Laboratorio de Virología del Hospital de Niños Dr. Ricardo Gutierrez on behalf of 'Proyecto Argentino Interinstitucional de genomica de SARS-CoV-2' (PAIS Consortium)	Nabaes Jodar et al
Argentina/PAIS-A0191/2020	EPI_ISL_792280	2020-05-20	Laboratorio de Virología del Hospital de Niños Dr. Ricardo Gutierrez	Área de Secuenciación del Laboratorio de Virología del Hospital de Niños Dr. Ricardo Gutierrez on behalf of 'Proyecto Argentino Interinstitucional de genomica de SARS-CoV-2' (PAIS Consortium)	Nabaes Jodar et al
Argentina/PAIS-A0192/2020	EPI_ISL_792281	2020-05-20	Laboratorio de Virología del Hospital de Niños Dr. Ricardo Gutierrez	Área de Secuenciación del Laboratorio de Virología del Hospital de Niños Dr. Ricardo Gutierrez on behalf of 'Proyecto Argentino Interinstitucional de genomica de SARS-CoV-2' (PAIS Consortium)	Nabaes Jodar et al
Argentina/PAIS-A0193/2020	EPI_ISL_792282	2020-05-20	Laboratorio de Virología del Hospital de Niños Dr. Ricardo Gutierrez	Área de Secuenciación del Laboratorio de Virología del Hospital de Niños Dr. Ricardo Gutierrez on behalf of 'Proyecto Argentino Interinstitucional de genomica de SARS-CoV-2' (PAIS Consortium)	Nabaes Jodar et al
Argentina/PAIS-A0194/2020	EPI_ISL_792283	2020-05-21	Laboratorio de Virología del Hospital de Niños Dr. Ricardo Gutierrez	Área de Secuenciación del Laboratorio de Virología del Hospital de Niños Dr. Ricardo Gutierrez on behalf of 'Proyecto Argentino Interinstitucional de genomica de SARS-CoV-2' (PAIS Consortium)	Nabaes Jodar et al
Argentina/PAIS-A0195/2020	EPI_ISL_792284	2020-05-21	Laboratorio de Virología del Hospital de Niños Dr. Ricardo Gutierrez	Área de Secuenciación del Laboratorio de Virología del Hospital de Niños Dr. Ricardo Gutierrez on behalf of 'Proyecto Argentino Interinstitucional de genomica de SARS-CoV-2' (PAIS Consortium)	Nabaes Jodar et al
Argentina/PAIS-A0196/2020	EPI_ISL_792285	2020-05-21	Laboratorio de Virología del Hospital de Niños Dr. Ricardo Gutierrez	Área de Secuenciación del Laboratorio de Virología del Hospital de Niños Dr. Ricardo Gutierrez on behalf of 'Proyecto Argentino Interinstitucional de genomica de SARS-CoV-2' (PAIS Consortium)	Nabaes Jodar et al
Argentina/PAIS-A0197/2020	EPI_ISL_792286	2020-05-01	Laboratorio de Virología del Hospital de Niños Dr. Ricardo Gutierrez	Área de Secuenciación del Laboratorio de Virología del Hospital de Niños Dr. Ricardo Gutierrez on behalf of 'Proyecto Argentino Interinstitucional de genomica de SARS-CoV-2' (PAIS Consortium)	Nabaes Jodar et al
Argentina/PAIS-A0199/2020	EPI_ISL_792287	2020-05-07	Laboratorio de Virología del Hospital de Niños Dr. Ricardo Gutierrez	Área de Secuenciación del Laboratorio de Virología del Hospital de Niños Dr. Ricardo Gutierrez on behalf of 'Proyecto Argentino Interinstitucional de genomica de SARS-CoV-2' (PAIS Consortium)	Nabaes Jodar et al
Argentina/PAIS-A0200/2020	EPI_ISL_792288	2020-05-07	Laboratorio de Virología del Hospital de Niños Dr. Ricardo Gutierrez	Área de Secuenciación del Laboratorio de Virología del Hospital de Niños Dr. Ricardo Gutierrez on behalf of 'Proyecto Argentino Interinstitucional de genomica de SARS-CoV-2' (PAIS Consortium)	Nabaes Jodar et al
Argentina/PAIS-A0203/2020	EPI_ISL_792289	2020-05-08	Laboratorio de Virología del Hospital de Niños Dr. Ricardo Gutierrez	Área de Secuenciación del Laboratorio de Virología del Hospital de Niños Dr. Ricardo Gutierrez on behalf of 'Proyecto Argentino Interinstitucional de genomica de SARS-CoV-2' (PAIS Consortium)	Nabaes Jodar et al
Argentina/PAIS-A0204/2020	EPI_ISL_792290	2020-05-10	Laboratorio de Virología del Hospital de Niños Dr. Ricardo Gutierrez	Área de Secuenciación del Laboratorio de Virología del Hospital de Niños Dr. Ricardo Gutierrez on behalf of 'Proyecto Argentino Interinstitucional de genomica de SARS-CoV-2' (PAIS Consortium)	Nabaes Jodar et al
Argentina/PAIS-A0205/2020	EPI_ISL_792291	2020-04-21	Laboratorio de genética y biología molecular del Hospital de trauma y emergencia Dr Federico Abete	Área de Secuenciación del Laboratorio de Virología del Hospital de Niños Dr. Ricardo Gutierrez on behalf of 'Proyecto Argentino Interinstitucional de genomica de SARS-CoV-2' (PAIS Consortium)	Nabaes Jodar et al
Argentina/PAIS-A0207/2020	EPI_ISL_792292	2020-04-28	Laboratorio de genética y biología molecular del Hospital de trauma y emergencia Dr Federico Abete	Área de Secuenciación del Laboratorio de Virología del Hospital de Niños Dr. Ricardo Gutierrez on behalf of 'Proyecto Argentino Interinstitucional de genomica de SARS-CoV-2' (PAIS Consortium)	Nabaes Jodar et al
Argentina/PAIS-A0208/2020	EPI_ISL_792293	2020-04-22	Laboratorio de genética y biología molecular del Hospital de trauma y emergencia Dr Federico Abete	Área de Secuenciación del Laboratorio de Virología del Hospital de Niños Dr. Ricardo Gutierrez on behalf of 'Proyecto Argentino Interinstitucional de genomica de SARS-CoV-2' (PAIS Consortium)	Nabaes Jodar et al
Argentina/PAIS-A0209/2020	EPI_ISL_792294	2020-04-22	Laboratorio de genética y biología molecular del Hospital de trauma y emergencia Dr Federico Abete	Área de Secuenciación del Laboratorio de Virología del Hospital de Niños Dr. Ricardo Gutierrez on behalf of 'Proyecto Argentino Interinstitucional de genomica de SARS-CoV-2' (PAIS Consortium)	Nabaes Jodar et al
Argentina/PAIS-A0210/2020	EPI_ISL_792295	2020-04-25	Laboratorio de genética y biología molecular del Hospital de trauma y emergencia Dr Federico Abete	Área de Secuenciación del Laboratorio de Virología del Hospital de Niños Dr. Ricardo Gutierrez on behalf of 'Proyecto Argentino Interinstitucional de genomica de SARS-CoV-2' (PAIS Consortium)	Nabaes Jodar et al
Argentina/PAIS-A0212/2020	EPI_ISL_792296	2020-04-28	Laboratorio de genética y biología molecular del Hospital de trauma y emergencia Dr Federico Abete	Área de Secuenciación del Laboratorio de Virología del Hospital de Niños Dr. Ricardo Gutierrez on behalf of 'Proyecto Argentino Interinstitucional de genomica de SARS-CoV-2' (PAIS Consortium)	Nabaes Jodar et al
Argentina/PAIS-A0214/2020	EPI_ISL_792297	2020-04-28	Laboratorio de genética y biología molecular del Hospital de trauma y emergencia Dr Federico Abete	Área de Secuenciación del Laboratorio de Virología del Hospital de Niños Dr. Ricardo Gutierrez on behalf of 'Proyecto Argentino Interinstitucional de genomica de SARS-CoV-2' (PAIS Consortium)	Nabaes Jodar et al
Argentina/PAIS-A0215/2020	EPI_ISL_792298	2020-04-25	Laboratorio de genética y biología molecular del Hospital de trauma y emergencia Dr Federico Abete	Área de Secuenciación del Laboratorio de Virología del Hospital de Niños Dr. Ricardo Gutierrez on behalf of 'Proyecto Argentino Interinstitucional de genomica de SARS-CoV-2' (PAIS Consortium)	Nabaes Jodar et al
Argentina/PAIS-A0216/2020	EPI_ISL_792299	2020-05-19	Laboratorio del Hospital Alemán	Área de Secuenciación del Laboratorio de Virología del Hospital de Niños Dr. Ricardo Gutierrez on behalf of 'Proyecto Argentino Interinstitucional de genomica de SARS-CoV-2' (PAIS Consortium)	Nabaes Jodar et al
Argentina/PAIS-A0217/2020	EPI_ISL_792300	2020-05-27	Laboratorio del Hospital Alemán	Área de Secuenciación del Laboratorio de Virología del Hospital de Niños Dr. Ricardo Gutierrez on behalf of 'Proyecto Argentino Interinstitucional de genomica de SARS-CoV-2' (PAIS Consortium)	Nabaes Jodar et al
Argentina/PAIS-A0219/2020	EPI_ISL_792301	2020-04-28	Departamento de Biología y genética molecular, IACA Laboratorios.	Área de Secuenciación del Laboratorio de Virología del Hospital de Niños Dr. Ricardo Gutierrez on behalf of 'Proyecto Argentino Interinstitucional de genomica de SARS-CoV-2' (PAIS Consortium)	Nabaes Jodar et al
Argentina/PAIS-A0221/2020	EPI_ISL_792302	2020-03-25	Unidad de Virología, Centro de Educación Médica en Investigaciones Clínicas CEMIC	Área de Secuenciación del Laboratorio de Virología del Hospital de Niños Dr. Ricardo Gutierrez on behalf of 'Proyecto Argentino Interinstitucional de genomica de SARS-CoV-2' (PAIS Consortium)	Nabaes Jodar et al
Argentina/PAIS-A0222/2020	EPI_ISL_792303	2020-03-28	Unidad de Virología, Centro de Educación Médica en Investigaciones Clínicas CEMIC	Área de Secuenciación del Laboratorio de Virología del Hospital de Niños Dr. Ricardo Gutierrez on behalf of 'Proyecto Argentino Interinstitucional de genomica de SARS-CoV-2' (PAIS Consortium)	Nabaes Jodar et al
Argentina/PAIS-A0223/2020	EPI_ISL_792304	2020-03-23	Unidad de Virología, Centro de Educación Médica en Investigaciones Clínicas CEMIC	Área de Secuenciación del Laboratorio de Virología del Hospital de Niños Dr. Ricardo Gutierrez on behalf of 'Proyecto Argentino Interinstitucional de genomica de SARS-CoV-2' (PAIS Consortium)	Nabaes Jodar et al
Argentina/PAIS-A0224/2020	EPI_ISL_792305	2020-05-26	Unidad de Virología, Centro de Educación Médica en Investigaciones Clínicas CEMIC	Área de Secuenciación del Laboratorio de Virología del Hospital de Niños Dr. Ricardo Gutierrez on behalf of 'Proyecto Argentino Interinstitucional de genomica de SARS-CoV-2' (PAIS Consortium)	Nabaes Jodar et al
Argentina/PAIS-A0225/2020	EPI_ISL_792306	2020-04-24	Laboratorio del Hospital El Cruce Dr. Néstor C. Kirchner	Área de Secuenciación del Laboratorio de Virología del Hospital de Niños Dr. Ricardo Gutierrez on behalf of 'Proyecto Argentino Interinstitucional de genomica de SARS-CoV-2' (PAIS Consortium)	Nabaes Jodar et al
Argentina/PAIS-A0226/2020	EPI_ISL_792307	2020-05-18	Laboratorio del Hospital El Cruce Dr. Néstor C. Kirchner	Área de Secuenciación del Laboratorio de Virología del Hospital de Niños Dr. Ricardo Gutierrez on behalf of 'Proyecto Argentino Interinstitucional de genomica de SARS-CoV-2' (PAIS Consortium)	Nabaes Jodar et al
Argentina/PAIS-A0227/2020	EPI_ISL_792308	2020-05-18	Laboratorio del Hospital El Cruce Dr. Néstor C. Kirchner	Área de Secuenciación del Laboratorio de Virología del Hospital de Niños Dr. Ricardo Gutierrez on behalf of 'Proyecto Argentino Interinstitucional de genomica de SARS-CoV-2' (PAIS Consortium)	Nabaes Jodar et al
Argentina/PAIS-A0228/2020	EPI_ISL_792309	2020-05-20	Laboratorio del Hospital El Cruce Dr. Néstor C. Kirchner	Área de Secuenciación del Laboratorio de Virología del Hospital de Niños Dr. Ricardo Gutierrez on behalf of 'Proyecto Argentino Interinstitucional de genomica de SARS-CoV-2' (PAIS Consortium)	Nabaes Jodar et al
Argentina/PAIS-A0229/2020	EPI_ISL_792310	2020-05-20	Laboratorio del Hospital El Cruce Dr. Néstor C. Kirchner	Área de Secuenciación del Laboratorio de Virología del Hospital de Niños Dr. Ricardo Gutierrez on behalf of 'Proyecto Argentino Interinstitucional de genomica de SARS-CoV-2' (PAIS Consortium)	Nabaes Jodar et al
Argentina/PAIS-A0230/2020	EPI_ISL_792311	2020-05-21	Laboratorio del Hospital El Cruce Dr. Néstor C. Kirchner	Área de Secuenciación del Laboratorio de Virología del Hospital de Niños Dr. Ricardo Gutierrez on behalf of 'Proyecto Argentino Interinstitucional de genomica de SARS-CoV-2' (PAIS Consortium)	Nabaes Jodar et al
Argentina/PAIS-A0231/2020	EPI_ISL_792312	2020-04-27	Laboratorio del Hospital El Cruce Dr. Néstor C. Kirchner	Área de Secuenciación del Laboratorio de Virología del Hospital de Niños Dr. Ricardo Gutierrez on behalf of 'Proyecto Argentino Interinstitucional de genomica de SARS-CoV-2' (PAIS Consortium)	Nabaes Jodar et al
Argentina/PAIS-A0232/2020	EPI_ISL_792313	2020-04-27	Laboratorio del Hospital El Cruce Dr. Néstor C. Kirchner	Área de Secuenciación del Laboratorio de Virología del Hospital de Niños Dr. Ricardo Gutierrez on behalf of 'Proyecto Argentino Interinstitucional de genomica de SARS-CoV-2' (PAIS Consortium)	Nabaes Jodar et al
Argentina/PAIS-A0233/2020	EPI_ISL_792314	2020-04-30	Laboratorio del Hospital El Cruce Dr. Néstor C. Kirchner	Área de Secuenciación del Laboratorio de Virología del Hospital de Niños Dr. Ricardo Gutierrez on behalf of 'Proyecto Argentino Interinstitucional de genomica de SARS-CoV-2' (PAIS Consortium)	Nabaes Jodar et al
Argentina/PAIS-A0234/2020	EPI_ISL_792315	2020-04-26	Laboratorio del Hospital El Cruce Dr. Néstor C. Kirchner	Área de Secuenciación del Laboratorio de Virología del Hospital de Niños Dr. Ricardo Gutierrez on behalf of 'Proyecto Argentino Interinstitucional de genomica de SARS-CoV-2' (PAIS Consortium)	Nabaes Jodar et al
Argentina/PAIS-A0235/2020	EPI_ISL_792316	2020-05-07	Laboratorio del Hospital El Cruce Dr. Néstor C. Kirchner	Área de Secuenciación del Laboratorio de Virología del Hospital de Niños Dr. Ricardo Gutierrez on behalf of 'Proyecto Argentino Interinstitucional de genomica de SARS-CoV-2' (PAIS Consortium)	Nabaes Jodar et al
Argentina/PAIS-A0236/2020	EPI_ISL_792317	2020-05-13	Laboratorio del Hospital El Cruce Dr. Néstor C. Kirchner	Área de Secuenciación del Laboratorio de Virología del Hospital de Niños Dr. Ricardo Gutierrez on behalf of 'Proyecto Argentino Interinstitucional de genomica de SARS-CoV-2' (PAIS Consortium)	Nabaes Jodar et al
Argentina/PAIS-A0237/2020	EPI_ISL_792318	2020-05-16	Laboratorio del Hospital El Cruce Dr. Néstor C. Kirchner	Área de Secuenciación del Laboratorio de Virología del Hospital de Niños Dr. Ricardo Gutierrez on behalf of 'Proyecto Argentino Interinstitucional de genomica de SARS-CoV-2' (PAIS Consortium)	Nabaes Jodar et al
Argentina/PAIS-A0238/2020	EPI_ISL_792319	2020-05-16	Laboratorio del Hospital El Cruce Dr. Néstor C. Kirchner	Área de Secuenciación del Laboratorio de Virología del Hospital de Niños Dr. Ricardo Gutierrez on behalf of 'Proyecto Argentino Interinstitucional de genomica de SARS-CoV-2' (PAIS Consortium)	Nabaes Jodar et al
Argentina/PAIS-A0239/2020	EPI_ISL_792320	2020-04-13	Instituto de Investigaciones Biomédicas en Retrovirus y SIDA	Área de Secuenciación del Laboratorio de Virología del Hospital de Niños Dr. Ricardo Gutierrez on behalf of 'Proyecto Argentino Interinstitucional de genomica de SARS-CoV-2' (PAIS Consortium)	Nabaes Jodar et al
Argentina/PAIS-A0241/2020	EPI_ISL_792321	2020-05-11	Instituto de Investigaciones Biomédicas en Retrovirus y SIDA	Área de Secuenciación del Laboratorio de Virología del Hospital de Niños Dr. Ricardo Gutierrez on behalf of 'Proyecto Argentino Interinstitucional de genomica de SARS-CoV-2' (PAIS Consortium)	Nabaes Jodar et al
Argentina/PAIS-A0242/2020	EPI_ISL_792322	2020-05-12	Instituto de Investigaciones Biomédicas en Retrovirus y SIDA	Área de Secuenciación del Laboratorio de Virología del Hospital de Niños Dr. Ricardo Gutierrez on behalf of 'Proyecto Argentino Interinstitucional de genomica de SARS-CoV-2' (PAIS Consortium)	Nabaes Jodar et al
Argentina/PAIS-A0243/2020	EPI_ISL_792323	2020-05-14	Instituto de Investigaciones Biomédicas en Retrovirus y SIDA	Área de Secuenciación del Laboratorio de Virología del Hospital de Niños Dr. Ricardo Gutierrez on behalf of 'Proyecto Argentino Interinstitucional de genomica de SARS-CoV-2' (PAIS Consortium)	Nabaes Jodar et al
Argentina/PAIS-A0244/2020	EPI_ISL_792324	2020-04-25	Instituto de Investigaciones Biomédicas en Retrovirus y SIDA	Área de Secuenciación del Laboratorio de Virología del Hospital de Niños Dr. Ricardo Gutierrez on behalf of 'Proyecto Argentino Interinstitucional de genomica de SARS-CoV-2' (PAIS Consortium)	Nabaes Jodar et al
Argentina/PAIS-A0245/2020	EPI_ISL_792325	2020-04-25	Instituto de Investigaciones Biomédicas en Retrovirus y SIDA	Área de Secuenciación del Laboratorio de Virología del Hospital de Niños Dr. Ricardo Gutierrez on behalf of 'Proyecto Argentino Interinstitucional de genomica de SARS-CoV-2' (PAIS Consortium)	Nabaes Jodar et al
Argentina/PAIS-A0246/2020	EPI_ISL_792326	2020-04-13	Instituto de Investigaciones Biomédicas en Retrovirus y SIDA	Área de Secuenciación del Laboratorio de Virología del Hospital de Niños Dr. Ricardo Gutierrez on behalf of 'Proyecto Argentino Interinstitucional de genomica de SARS-CoV-2' (PAIS Consortium)	Nabaes Jodar et al
Argentina/PAIS-A0247/2020	EPI_ISL_792327	2020-04-13	Instituto de Investigaciones Biomédicas en Retrovirus y SIDA	Área de Secuenciación del Laboratorio de Virología del Hospital de Niños Dr. Ricardo Gutierrez on behalf of 'Proyecto Argentino Interinstitucional de genomica de SARS-CoV-2' (PAIS Consortium)	Nabaes Jodar et al
Argentina/PAIS-A0248/2020	EPI_ISL_792328	2020-04-13	Instituto de Investigaciones Biomédicas en Retrovirus y SIDA	Área de Secuenciación del Laboratorio de Virología del Hospital de Niños Dr. Ricardo Gutierrez on behalf of 'Proyecto Argentino Interinstitucional de genomica de SARS-CoV-2' (PAIS Consortium)	Nabaes Jodar et al
Argentina/PAIS-A0249/2020	EPI_ISL_792329	2020-04-15	Instituto de Investigaciones Biomédicas en Retrovirus y SIDA	Área de Secuenciación del Laboratorio de Virología del Hospital de Niños Dr. Ricardo Gutierrez on behalf of 'Proyecto Argentino Interinstitucional de genomica de SARS-CoV-2' (PAIS Consortium)	Nabaes Jodar et al
Argentina/PAIS-A0250/2020	EPI_ISL_792330	2020-04-20	Instituto de Investigaciones Biomédicas en Retrovirus y SIDA	Área de Secuenciación del Laboratorio de Virología del Hospital de Niños Dr. Ricardo Gutierrez on behalf of 'Proyecto Argentino Interinstitucional de genomica de SARS-CoV-2' (PAIS Consortium)	Nabaes Jodar et al
Argentina/PAIS-A0251/2020	EPI_ISL_792331	2020-04-23	Instituto de Investigaciones Biomédicas en Retrovirus y SIDA	Área de Secuenciación del Laboratorio de Virología del Hospital de Niños Dr. Ricardo Gutierrez on behalf of 'Proyecto Argentino Interinstitucional de genomica de SARS-CoV-2' (PAIS Consortium)	Nabaes Jodar et al
Argentina/PAIS-A0252/2020	EPI_ISL_792332	2020-05-01	Instituto de Investigaciones Biomédicas en Retrovirus y SIDA	Área de Secuenciación del Laboratorio de Virología del Hospital de Niños Dr. Ricardo Gutierrez on behalf of 'Proyecto Argentino Interinstitucional de genomica de SARS-CoV-2' (PAIS Consortium)	Nabaes Jodar et al
Argentina/PAIS-A0253/2020	EPI_ISL_792333	2020-04-13	Laboratorio del Hospital Interzonal General de Agudos Evita	Área de Secuenciación del Laboratorio de Virología del Hospital de Niños Dr. Ricardo Gutierrez on behalf of 'Proyecto Argentino Interinstitucional de genomica de SARS-CoV-2' (PAIS Consortium)	Nabaes Jodar et al
Argentina/PAIS-A0254/2020	EPI_ISL_792334	2020-04-24	Laboratorio del Hospital Interzonal General de Agudos Evita	Área de Secuenciación del Laboratorio de Virología del Hospital de Niños Dr. Ricardo Gutierrez on behalf of 'Proyecto Argentino Interinstitucional de genomica de SARS-CoV-2' (PAIS Consortium)	Nabaes Jodar et al
Argentina/PAIS-A0255/2020	EPI_ISL_792335	2020-04-25	Laboratorio del Hospital Interzonal General de Agudos Evita	Área de Secuenciación del Laboratorio de Virología del Hospital de Niños Dr. Ricardo Gutierrez on behalf of 'Proyecto Argentino Interinstitucional de genomica de SARS-CoV-2' (PAIS Consortium)	Nabaes Jodar et al
Argentina/PAIS-A0256/2020	EPI_ISL_792336	2020-04-27	Laboratorio del Hospital Interzonal General de Agudos Evita	Área de Secuenciación del Laboratorio de Virología del Hospital de Niños Dr. Ricardo Gutierrez on behalf of 'Proyecto Argentino Interinstitucional de genomica de SARS-CoV-2' (PAIS Consortium)	Nabaes Jodar et al
Argentina/PAIS-A0257/2020	EPI_ISL_792337	2020-04-27	Laboratorio del Hospital Interzonal General de Agudos Evita	Área de Secuenciación del Laboratorio de Virología del Hospital de Niños Dr. Ricardo Gutierrez on behalf of 'Proyecto Argentino Interinstitucional de genomica de SARS-CoV-2' (PAIS Consortium)	Nabaes Jodar et al
Argentina/PAIS-A0258/2020	EPI_ISL_792338	2020-04-27	Laboratorio del Hospital Interzonal General de Agudos Evita	Área de Secuenciación del Laboratorio de Virología del Hospital de Niños Dr. Ricardo Gutierrez on behalf of 'Proyecto Argentino Interinstitucional de genomica de SARS-CoV-2' (PAIS Consortium)	Nabaes Jodar et al
Argentina/PAIS-A0259/2020	EPI_ISL_792339	2020-04-28	Laboratorio del Hospital Interzonal General de Agudos Evita	Área de Secuenciación del Laboratorio de Virología del Hospital de Niños Dr. Ricardo Gutierrez on behalf of 'Proyecto Argentino Interinstitucional de genomica de SARS-CoV-2' (PAIS Consortium)	Nabaes Jodar et al
Argentina/PAIS-A0260/2020	EPI_ISL_792340	2020-04-28	Laboratorio del Hospital Interzonal General de Agudos Evita	Área de Secuenciación del Laboratorio de Virología del Hospital de Niños Dr. Ricardo Gutierrez on behalf of 'Proyecto Argentino Interinstitucional de genomica de SARS-CoV-2' (PAIS Consortium)	Nabaes Jodar et al
Argentina/PAIS-A0262/2020	EPI_ISL_792341	2020-05-01	Laboratorio del Hospital Interzonal General de Agudos Evita	Área de Secuenciación del Laboratorio de Virología del Hospital de Niños Dr. Ricardo Gutierrez on behalf of 'Proyecto Argentino Interinstitucional de genomica de SARS-CoV-2' (PAIS Consortium)	Nabaes Jodar et al
Argentina/PAIS-A0263/2020	EPI_ISL_792342	2020-05-02	Laboratorio del Hospital Interzonal General de Agudos Evita	Área de Secuenciación del Laboratorio de Virología del Hospital de Niños Dr. Ricardo Gutierrez on behalf of 'Proyecto Argentino Interinstitucional de genomica de SARS-CoV-2' (PAIS Consortium)	Nabaes Jodar et al
Argentina/PAIS-A0264/2020	EPI_ISL_792343	2020-04-16	Laboratorio del Hospital Interzonal General de Agudos Evita	Área de Secuenciación del Laboratorio de Virología del Hospital de Niños Dr. Ricardo Gutierrez on behalf of 'Proyecto Argentino Interinstitucional de genomica de SARS-CoV-2' (PAIS Consortium)	Nabaes Jodar et al
Argentina/PAIS-A0265/2020	EPI_ISL_792344	2020-05-06	Laboratorio del Hospital Interzonal General de Agudos Evita	Área de Secuenciación del Laboratorio de Virología del Hospital de Niños Dr. Ricardo Gutierrez on behalf of 'Proyecto Argentino Interinstitucional de genomica de SARS-CoV-2' (PAIS Consortium)	Nabaes Jodar et al
Argentina/PAIS-A0266/2020	EPI_ISL_792345	2020-04-17	Laboratorio del Hospital Interzonal General de Agudos Evita	Área de Secuenciación del Laboratorio de Virología del Hospital de Niños Dr. Ricardo Gutierrez on behalf of 'Proyecto Argentino Interinstitucional de genomica de SARS-CoV-2' (PAIS Consortium)	Nabaes Jodar et al
Argentina/PAIS-A0268/2020	EPI_ISL_792346	2020-04-18	Laboratorio del Hospital Interzonal General de Agudos Evita	Área de Secuenciación del Laboratorio de Virología del Hospital de Niños Dr. Ricardo Gutierrez on behalf of 'Proyecto Argentino Interinstitucional de genomica de SARS-CoV-2' (PAIS Consortium)	Nabaes Jodar et al
Argentina/PAIS-A0269/2020	EPI_ISL_792347	2020-04-20	Laboratorio del Hospital Interzonal General de Agudos Evita	Área de Secuenciación del Laboratorio de Virología del Hospital de Niños Dr. Ricardo Gutierrez on behalf of 'Proyecto Argentino Interinstitucional de genomica de SARS-CoV-2' (PAIS Consortium)	Nabaes Jodar et al
Argentina/PAIS-A0270/2020	EPI_ISL_792348	2020-04-18	Laboratorio del Hospital Interzonal General de Agudos Evita	Área de Secuenciación del Laboratorio de Virología del Hospital de Niños Dr. Ricardo Gutierrez on behalf of 'Proyecto Argentino Interinstitucional de genomica de SARS-CoV-2' (PAIS Consortium)	Nabaes Jodar et al
Argentina/PAIS-A0271/2020	EPI_ISL_792349	2020-04-21	Laboratorio del Hospital Interzonal General de Agudos Evita	Área de Secuenciación del Laboratorio de Virología del Hospital de Niños Dr. Ricardo Gutierrez on behalf of 'Proyecto Argentino Interinstitucional de genomica de SARS-CoV-2' (PAIS Consortium)	Nabaes Jodar et al
Argentina/PAIS-A0272/2020	EPI_ISL_792350	2020-04-22	Laboratorio del Hospital Interzonal General de Agudos Evita	Área de Secuenciación del Laboratorio de Virología del Hospital de Niños Dr. Ricardo Gutierrez on behalf of 'Proyecto Argentino Interinstitucional de genomica de SARS-CoV-2' (PAIS Consortium)	Nabaes Jodar et al
Argentina/PAIS-A0273/2020	EPI_ISL_792351	2020-05-26	Instituto Nacional de Epidemiología Dr. Jara	Área de Secuenciación del Laboratorio de Virología del Hospital de Niños Dr. Ricardo Gutierrez on behalf of 'Proyecto Argentino Interinstitucional de genomica de SARS-CoV-2' (PAIS Consortium)	Nabaes Jodar et al
Argentina/PAIS-A0274/2020	EPI_ISL_792352	2020-05-28	Instituto Nacional de Epidemiología Dr. Jara	Área de Secuenciación del Laboratorio de Virología del Hospital de Niños Dr. Ricardo Gutierrez on behalf of 'Proyecto Argentino Interinstitucional de genomica de SARS-CoV-2' (PAIS Consortium)	Nabaes Jodar et al
Argentina/PAIS-A0276/2020	EPI_ISL_792353	2020-05-29	Instituto Nacional de Epidemiología Dr. Jara	Área de Secuenciación del Laboratorio de Virología del Hospital de Niños Dr. Ricardo Gutierrez on behalf of 'Proyecto Argentino Interinstitucional de genomica de SARS-CoV-2' (PAIS Consortium)	Nabaes Jodar et al
Argentina/PAIS-A0278/2020	EPI_ISL_792354	2020-06-07	Laboratorio de Biología Molecular. Hospital Dr. Héctor Cura	Área de Secuenciación del Laboratorio de Virología del Hospital de Niños Dr. Ricardo Gutierrez on behalf of 'Proyecto Argentino Interinstitucional de genomica de SARS-CoV-2' (PAIS Consortium)	Nabaes Jodar et al
Argentina/PAIS-A0280/2020	EPI_ISL_792355	2020-06-12	Laboratorio de Biología Molecular. Hospital Dr. Héctor Cura	Área de Secuenciación del Laboratorio de Virología del Hospital de Niños Dr. Ricardo Gutierrez on behalf of 'Proyecto Argentino Interinstitucional de genomica de SARS-CoV-2' (PAIS Consortium)	Nabaes Jodar et al
Argentina/PAIS-A0281/2020	EPI_ISL_792356	2020-06-10	Laboratorio de Biología Molecular. Hospital Dr. Héctor Cura	Área de Secuenciación del Laboratorio de Virología del Hospital de Niños Dr. Ricardo Gutierrez on behalf of 'Proyecto Argentino Interinstitucional de genomica de SARS-CoV-2' (PAIS Consortium)	Nabaes Jodar et al
Argentina/PAIS-A0282/2020	EPI_ISL_792357	2020-06-02	Laboratorio de Biología Molecular. Hospital Dr. Héctor Cura	Área de Secuenciación del Laboratorio de Virología del Hospital de Niños Dr. Ricardo Gutierrez on behalf of 'Proyecto Argentino Interinstitucional de genomica de SARS-CoV-2' (PAIS Consortium)	Nabaes Jodar et al
Argentina/PAIS-A0283/2020	EPI_ISL_792358	2020-03-28	Laboratorio de Virologia - HIEAyC San Juan de Dios	Área de Secuenciación del Laboratorio de Virología del Hospital de Niños Dr. Ricardo Gutierrez on behalf of 'Proyecto Argentino Interinstitucional de genomica de SARS-CoV-2' (PAIS Consortium)	Nabaes Jodar et al
Argentina/PAIS-A0284/2020	EPI_ISL_792359	2020-05-22	Laboratorio de Virologia - HIEAyC San Juan de Dios	Área de Secuenciación del Laboratorio de Virología del Hospital de Niños Dr. Ricardo Gutierrez on behalf of 'Proyecto Argentino Interinstitucional de genomica de SARS-CoV-2' (PAIS Consortium)	Nabaes Jodar et al
Argentina/PAIS-A0286/2020	EPI_ISL_792360	2020-05-26	Laboratorio de Virologia - HIEAyC San Juan de Dios	Área de Secuenciación del Laboratorio de Virología del Hospital de Niños Dr. Ricardo Gutierrez on behalf of 'Proyecto Argentino Interinstitucional de genomica de SARS-CoV-2' (PAIS Consortium)	Nabaes Jodar et al
Argentina/PAIS-A0287/2020	EPI_ISL_792361	2020-05-27	Laboratorio de Virologia - HIEAyC San Juan de Dios	Área de Secuenciación del Laboratorio de Virología del Hospital de Niños Dr. Ricardo Gutierrez on behalf of 'Proyecto Argentino Interinstitucional de genomica de SARS-CoV-2' (PAIS Consortium)	Nabaes Jodar et al
Argentina/PAIS-A0288/2020	EPI_ISL_792362	2020-05-29	Laboratorio de Virologia - HIEAyC San Juan de Dios	Área de Secuenciación del Laboratorio de Virología del Hospital de Niños Dr. Ricardo Gutierrez on behalf of 'Proyecto Argentino Interinstitucional de genomica de SARS-CoV-2' (PAIS Consortium)	Nabaes Jodar et al
Argentina/PAIS-A0289/2020	EPI_ISL_792363	2020-05-29	Laboratorio de Virologia - HIEAyC San Juan de Dios	Área de Secuenciación del Laboratorio de Virología del Hospital de Niños Dr. Ricardo Gutierrez on behalf of 'Proyecto Argentino Interinstitucional de genomica de SARS-CoV-2' (PAIS Consortium)	Nabaes Jodar et al
Argentina/PAIS-A0290/2020	EPI_ISL_792364	2020-03-31	Laboratorio de Virologia - HIEAyC San Juan de Dios	Área de Secuenciación del Laboratorio de Virología del Hospital de Niños Dr. Ricardo Gutierrez on behalf of 'Proyecto Argentino Interinstitucional de genomica de SARS-CoV-2' (PAIS Consortium)	Nabaes Jodar et al
Argentina/PAIS-A0291/2020	EPI_ISL_792365	2020-04-09	Laboratorio de Virologia - HIEAyC San Juan de Dios	Área de Secuenciación del Laboratorio de Virología del Hospital de Niños Dr. Ricardo Gutierrez on behalf of 'Proyecto Argentino Interinstitucional de genomica de SARS-CoV-2' (PAIS Consortium)	Nabaes Jodar et al
Argentina/PAIS-A0292/2020	EPI_ISL_792366	2020-04-12	Laboratorio de Virologia - HIEAyC San Juan de Dios	Área de Secuenciación del Laboratorio de Virología del Hospital de Niños Dr. Ricardo Gutierrez on behalf of 'Proyecto Argentino Interinstitucional de genomica de SARS-CoV-2' (PAIS Consortium)	Nabaes Jodar et al
Argentina/PAIS-A0293/2020	EPI_ISL_792367	2020-04-27	Laboratorio de Virologia - HIEAyC San Juan de Dios	Área de Secuenciación del Laboratorio de Virología del Hospital de Niños Dr. Ricardo Gutierrez on behalf of 'Proyecto Argentino Interinstitucional de genomica de SARS-CoV-2' (PAIS Consortium)	Nabaes Jodar et al
Argentina/PAIS-A0294/2020	EPI_ISL_792368	2020-04-24	Laboratorio de Virologia - HIEAyC San Juan de Dios	Área de Secuenciación del Laboratorio de Virología del Hospital de Niños Dr. Ricardo Gutierrez on behalf of 'Proyecto Argentino Interinstitucional de genomica de SARS-CoV-2' (PAIS Consortium)	Nabaes Jodar et al
Argentina/PAIS-A0295/2020	EPI_ISL_792369	2020-05-02	Laboratorio de Virologia - HIEAyC San Juan de Dios	Área de Secuenciación del Laboratorio de Virología del Hospital de Niños Dr. Ricardo Gutierrez on behalf of 'Proyecto Argentino Interinstitucional de genomica de SARS-CoV-2' (PAIS Consortium)	Nabaes Jodar et al
Argentina/PAIS-A0296/2020	EPI_ISL_792370	2020-05-19	Laboratorio de Virologia - HIEAyC San Juan de Dios	Área de Secuenciación del Laboratorio de Virología del Hospital de Niños Dr. Ricardo Gutierrez on behalf of 'Proyecto Argentino Interinstitucional de genomica de SARS-CoV-2' (PAIS Consortium)	Nabaes Jodar et al
Argentina/PAIS-A0297/2020	EPI_ISL_792371	2020-05-29	Laboratorio del Hospital Interzonal General de Agudos Eva Perón	Área de Secuenciación del Laboratorio de Virología del Hospital de Niños Dr. Ricardo Gutierrez on behalf of 'Proyecto Argentino Interinstitucional de genomica de SARS-CoV-2' (PAIS Consortium)	Nabaes Jodar et al
Argentina/PAIS-A0298/2020	EPI_ISL_792372	2020-05-29	Laboratorio del Hospital Interzonal General de Agudos Eva Perón	Área de Secuenciación del Laboratorio de Virología del Hospital de Niños Dr. Ricardo Gutierrez on behalf of 'Proyecto Argentino Interinstitucional de genomica de SARS-CoV-2' (PAIS Consortium)	Nabaes Jodar et al
Argentina/PAIS-A0300/2020	EPI_ISL_792373	2020-06-02	Laboratorio del Hospital Interzonal General de Agudos Eva Perón	Área de Secuenciación del Laboratorio de Virología del Hospital de Niños Dr. Ricardo Gutierrez on behalf of 'Proyecto Argentino Interinstitucional de genomica de SARS-CoV-2' (PAIS Consortium)	Nabaes Jodar et al
Argentina/PAIS-A0302/2020	EPI_ISL_792374	2020-05-22	Laboratorio del Hospital Interzonal General de Agudos Eva Perón	Área de Secuenciación del Laboratorio de Virología del Hospital de Niños Dr. Ricardo Gutierrez on behalf of 'Proyecto Argentino Interinstitucional de genomica de SARS-CoV-2' (PAIS Consortium)	Nabaes Jodar et al
Argentina/PAIS-A0304/2020	EPI_ISL_792375	2020-05-15	Laboratorio de salud pública, Facultad de Ciencias Exactas, Universidad Nacional de La Plata	Área de Secuenciación del Laboratorio de Virología del Hospital de Niños Dr. Ricardo Gutierrez on behalf of 'Proyecto Argentino Interinstitucional de genomica de SARS-CoV-2' (PAIS Consortium)	Nabaes Jodar et al
Argentina/PAIS-A0305/2020	EPI_ISL_792376	2020-05-25	Laboratorio de salud pública, Facultad de Ciencias Exactas, Universidad Nacional de La Plata	Área de Secuenciación del Laboratorio de Virología del Hospital de Niños Dr. Ricardo Gutierrez on behalf of 'Proyecto Argentino Interinstitucional de genomica de SARS-CoV-2' (PAIS Consortium)	Nabaes Jodar et al
Argentina/PAIS-A0306/2020	EPI_ISL_792377	2020-05-25	Laboratorio de salud pública, Facultad de Ciencias Exactas, Universidad Nacional de La Plata	Área de Secuenciación del Laboratorio de Virología del Hospital de Niños Dr. Ricardo Gutierrez on behalf of 'Proyecto Argentino Interinstitucional de genomica de SARS-CoV-2' (PAIS Consortium)	Nabaes Jodar et al
Argentina/PAIS-A0307/2020	EPI_ISL_792378	2020-05-25	Laboratorio de salud pública, Facultad de Ciencias Exactas, Universidad Nacional de La Plata	Área de Secuenciación del Laboratorio de Virología del Hospital de Niños Dr. Ricardo Gutierrez on behalf of 'Proyecto Argentino Interinstitucional de genomica de SARS-CoV-2' (PAIS Consortium)	Nabaes Jodar et al
Argentina/PAIS-A0308/2020	EPI_ISL_792379	2020-05-17	Laboratorio de salud pública, Facultad de Ciencias Exactas, Universidad Nacional de La Plata	Área de Secuenciación del Laboratorio de Virología del Hospital de Niños Dr. Ricardo Gutierrez on behalf of 'Proyecto Argentino Interinstitucional de genomica de SARS-CoV-2' (PAIS Consortium)	Nabaes Jodar et al
Argentina/PAIS-A0309/2020	EPI_ISL_792380	2020-05-18	Laboratorio de salud pública, Facultad de Ciencias Exactas, Universidad Nacional de La Plata	Área de Secuenciación del Laboratorio de Virología del Hospital de Niños Dr. Ricardo Gutierrez on behalf of 'Proyecto Argentino Interinstitucional de genomica de SARS-CoV-2' (PAIS Consortium)	Nabaes Jodar et al
Argentina/PAIS-A0310/2020	EPI_ISL_792381	2020-05-18	Laboratorio de salud pública, Facultad de Ciencias Exactas, Universidad Nacional de La Plata	Área de Secuenciación del Laboratorio de Virología del Hospital de Niños Dr. Ricardo Gutierrez on behalf of 'Proyecto Argentino Interinstitucional de genomica de SARS-CoV-2' (PAIS Consortium)	Nabaes Jodar et al
Argentina/PAIS-A0311/2020	EPI_ISL_792382	2020-05-19	Laboratorio de salud pública, Facultad de Ciencias Exactas, Universidad Nacional de La Plata	Área de Secuenciación del Laboratorio de Virología del Hospital de Niños Dr. Ricardo Gutierrez on behalf of 'Proyecto Argentino Interinstitucional de genomica de SARS-CoV-2' (PAIS Consortium)	Nabaes Jodar et al
Argentina/PAIS-A0313/2020	EPI_ISL_792383	2020-05-25	Laboratorio de salud pública, Facultad de Ciencias Exactas, Universidad Nacional de La Plata	Área de Secuenciación del Laboratorio de Virología del Hospital de Niños Dr. Ricardo Gutierrez on behalf of 'Proyecto Argentino Interinstitucional de genomica de SARS-CoV-2' (PAIS Consortium)	Nabaes Jodar et al
Argentina/PAIS-A0314/2020	EPI_ISL_792384	2020-05-25	Laboratorio de salud pública, Facultad de Ciencias Exactas, Universidad Nacional de La Plata	Área de Secuenciación del Laboratorio de Virología del Hospital de Niños Dr. Ricardo Gutierrez on behalf of 'Proyecto Argentino Interinstitucional de genomica de SARS-CoV-2' (PAIS Consortium)	Nabaes Jodar et al
Argentina/PAIS-A0315/2020	EPI_ISL_792385	2020-05-25	Laboratorio de salud pública, Facultad de Ciencias Exactas, Universidad Nacional de La Plata	Área de Secuenciación del Laboratorio de Virología del Hospital de Niños Dr. Ricardo Gutierrez on behalf of 'Proyecto Argentino Interinstitucional de genomica de SARS-CoV-2' (PAIS Consortium)	Nabaes Jodar et al
Argentina/PAIS-A0316/2020	EPI_ISL_792386	2020-04-27	Plataforma de Servicios Biotecnólogicos: UTTIPP/PSB , Universidad Nacional de Quilmes.	Área de Secuenciación del Laboratorio de Virología del Hospital de Niños Dr. Ricardo Gutierrez on behalf of 'Proyecto Argentino Interinstitucional de genomica de SARS-CoV-2' (PAIS Consortium)	Nabaes Jodar et al
Argentina/PAIS-A0317/2020	EPI_ISL_792387	2020-05-19	Plataforma de Servicios Biotecnólogicos: UTTIPP/PSB , Universidad Nacional de Quilmes.	Área de Secuenciación del Laboratorio de Virología del Hospital de Niños Dr. Ricardo Gutierrez on behalf of 'Proyecto Argentino Interinstitucional de genomica de SARS-CoV-2' (PAIS Consortium)	Nabaes Jodar et al
Argentina/PAIS-A0318/2020	EPI_ISL_792388	2020-05-19	Plataforma de Servicios Biotecnólogicos: UTTIPP/PSB , Universidad Nacional de Quilmes.	Área de Secuenciación del Laboratorio de Virología del Hospital de Niños Dr. Ricardo Gutierrez on behalf of 'Proyecto Argentino Interinstitucional de genomica de SARS-CoV-2' (PAIS Consortium)	Nabaes Jodar et al
Argentina/PAIS-A0319/2020	EPI_ISL_792389	2020-04-28	Plataforma de Servicios Biotecnólogicos: UTTIPP/PSB , Universidad Nacional de Quilmes.	Área de Secuenciación del Laboratorio de Virología del Hospital de Niños Dr. Ricardo Gutierrez on behalf of 'Proyecto Argentino Interinstitucional de genomica de SARS-CoV-2' (PAIS Consortium)	Nabaes Jodar et al
Argentina/PAIS-A0320/2020	EPI_ISL_792390	2020-04-27	Plataforma de Servicios Biotecnólogicos: UTTIPP/PSB , Universidad Nacional de Quilmes.	Área de Secuenciación del Laboratorio de Virología del Hospital de Niños Dr. Ricardo Gutierrez on behalf of 'Proyecto Argentino Interinstitucional de genomica de SARS-CoV-2' (PAIS Consortium)	Nabaes Jodar et al
Argentina/PAIS-A0321/2020	EPI_ISL_792391	2020-04-29	Plataforma de Servicios Biotecnólogicos: UTTIPP/PSB , Universidad Nacional de Quilmes.	Área de Secuenciación del Laboratorio de Virología del Hospital de Niños Dr. Ricardo Gutierrez on behalf of 'Proyecto Argentino Interinstitucional de genomica de SARS-CoV-2' (PAIS Consortium)	Nabaes Jodar et al
Argentina/PAIS-A0322/2020	EPI_ISL_792392	2020-05-05	Plataforma de Servicios Biotecnólogicos: UTTIPP/PSB , Universidad Nacional de Quilmes.	Área de Secuenciación del Laboratorio de Virología del Hospital de Niños Dr. Ricardo Gutierrez on behalf of 'Proyecto Argentino Interinstitucional de genomica de SARS-CoV-2' (PAIS Consortium)	Nabaes Jodar et al
Argentina/PAIS-A0323/2020	EPI_ISL_792393	2020-05-07	Plataforma de Servicios Biotecnólogicos: UTTIPP/PSB , Universidad Nacional de Quilmes.	Área de Secuenciación del Laboratorio de Virología del Hospital de Niños Dr. Ricardo Gutierrez on behalf of 'Proyecto Argentino Interinstitucional de genomica de SARS-CoV-2' (PAIS Consortium)	Nabaes Jodar et al
Argentina/PAIS-A0324/2020	EPI_ISL_792394	2020-05-11	Plataforma de Servicios Biotecnólogicos: UTTIPP/PSB , Universidad Nacional de Quilmes.	Área de Secuenciación del Laboratorio de Virología del Hospital de Niños Dr. Ricardo Gutierrez on behalf of 'Proyecto Argentino Interinstitucional de genomica de SARS-CoV-2' (PAIS Consortium)	Nabaes Jodar et al
Argentina/PAIS-A0325/2020	EPI_ISL_792395	2020-05-15	Plataforma de Servicios Biotecnólogicos: UTTIPP/PSB , Universidad Nacional de Quilmes.	Área de Secuenciación del Laboratorio de Virología del Hospital de Niños Dr. Ricardo Gutierrez on behalf of 'Proyecto Argentino Interinstitucional de genomica de SARS-CoV-2' (PAIS Consortium)	Nabaes Jodar et al
Argentina/PAIS-A0326/2020	EPI_ISL_792396	2020-05-19	Plataforma de Servicios Biotecnólogicos: UTTIPP/PSB , Universidad Nacional de Quilmes.	Área de Secuenciación del Laboratorio de Virología del Hospital de Niños Dr. Ricardo Gutierrez on behalf of 'Proyecto Argentino Interinstitucional de genomica de SARS-CoV-2' (PAIS Consortium)	Nabaes Jodar et al
Argentina/PAIS-A0327/2020	EPI_ISL_1396124	2020-10-12	Laboratorio de la Dirección de Epidemiología	Área de Secuenciación del Laboratorio de Virología del Hospital de Niños Dr. Ricardo Gutierrez on behalf of 'Proyecto Argentino Interinstitucional de genomica de SARS-CoV-2' (PAIS Consortium)	Rechimont et al
Argentina/PAIS-A0328/2020	EPI_ISL_1396125	2020-07-24	Laboratorio de la Dirección de Epidemiología	Área de Secuenciación del Laboratorio de Virología del Hospital de Niños Dr. Ricardo Gutierrez on behalf of 'Proyecto Argentino Interinstitucional de genomica de SARS-CoV-2' (PAIS Consortium)	Rechimont et al
Argentina/PAIS-A0329/2020	EPI_ISL_1396126	2020-07-24	Laboratorio de la Dirección de Epidemiología	Área de Secuenciación del Laboratorio de Virología del Hospital de Niños Dr. Ricardo Gutierrez on behalf of 'Proyecto Argentino Interinstitucional de genomica de SARS-CoV-2' (PAIS Consortium)	Rechimont et al
Argentina/PAIS-A0330/2020	EPI_ISL_1396127	2020-07-27	Laboratorio de la Dirección de Epidemiología	Área de Secuenciación del Laboratorio de Virología del Hospital de Niños Dr. Ricardo Gutierrez on behalf of 'Proyecto Argentino Interinstitucional de genomica de SARS-CoV-2' (PAIS Consortium)	Rechimont et al
Argentina/PAIS-A0331/2020	EPI_ISL_1396128	2020-07-27	Laboratorio de la Dirección de Epidemiología	Área de Secuenciación del Laboratorio de Virología del Hospital de Niños Dr. Ricardo Gutierrez on behalf of 'Proyecto Argentino Interinstitucional de genomica de SARS-CoV-2' (PAIS Consortium)	Rechimont et al
Argentina/PAIS-A0332/2020	EPI_ISL_1396129	2020-09-13	Laboratorio de la Dirección de Epidemiología	Área de Secuenciación del Laboratorio de Virología del Hospital de Niños Dr. Ricardo Gutierrez on behalf of 'Proyecto Argentino Interinstitucional de genomica de SARS-CoV-2' (PAIS Consortium)	Rechimont et al
Argentina/PAIS-A0333/2020	EPI_ISL_1396130	2020-09-15	Laboratorio de la Dirección de Epidemiología	Área de Secuenciación del Laboratorio de Virología del Hospital de Niños Dr. Ricardo Gutierrez on behalf of 'Proyecto Argentino Interinstitucional de genomica de SARS-CoV-2' (PAIS Consortium)	Rechimont et al
Argentina/PAIS-A0334/2020	EPI_ISL_1396131	2020-09-15	Laboratorio de la Dirección de Epidemiología	Área de Secuenciación del Laboratorio de Virología del Hospital de Niños Dr. Ricardo Gutierrez on behalf of 'Proyecto Argentino Interinstitucional de genomica de SARS-CoV-2' (PAIS Consortium)	Rechimont et al
Argentina/PAIS-A0335/2020	EPI_ISL_1396140	2020-09-15	Laboratorio de la Dirección de Epidemiología	Área de Secuenciación del Laboratorio de Virología del Hospital de Niños Dr. Ricardo Gutierrez on behalf of 'Proyecto Argentino Interinstitucional de genomica de SARS-CoV-2' (PAIS Consortium)	Rechimont et al
Argentina/PAIS-A0336/2020	EPI_ISL_1396141	2020-09-15	Laboratorio de la Dirección de Epidemiología	Área de Secuenciación del Laboratorio de Virología del Hospital de Niños Dr. Ricardo Gutierrez on behalf of 'Proyecto Argentino Interinstitucional de genomica de SARS-CoV-2' (PAIS Consortium)	Rechimont et al
Argentina/PAIS-A0337/2020	EPI_ISL_1396142	2020-09-18	Laboratorio de la Dirección de Epidemiología	Área de Secuenciación del Laboratorio de Virología del Hospital de Niños Dr. Ricardo Gutierrez on behalf of 'Proyecto Argentino Interinstitucional de genomica de SARS-CoV-2' (PAIS Consortium)	Rechimont et al
Argentina/PAIS-A0338/2020	EPI_ISL_1396143	2020-10-02	Laboratorio de la Dirección de Epidemiología	Área de Secuenciación del Laboratorio de Virología del Hospital de Niños Dr. Ricardo Gutierrez on behalf of 'Proyecto Argentino Interinstitucional de genomica de SARS-CoV-2' (PAIS Consortium)	Rechimont et al
Argentina/PAIS-A0339/2020	EPI_ISL_1396144	2020-10-02	Laboratorio de la Dirección de Epidemiología	Área de Secuenciación del Laboratorio de Virología del Hospital de Niños Dr. Ricardo Gutierrez on behalf of 'Proyecto Argentino Interinstitucional de genomica de SARS-CoV-2' (PAIS Consortium)	Rechimont et al
Argentina/PAIS-A0340/2020	EPI_ISL_1396145	2020-10-02	Laboratorio de la Dirección de Epidemiología	Área de Secuenciación del Laboratorio de Virología del Hospital de Niños Dr. Ricardo Gutierrez on behalf of 'Proyecto Argentino Interinstitucional de genomica de SARS-CoV-2' (PAIS Consortium)	Rechimont et al
Argentina/PAIS-A0341/2020	EPI_ISL_1396146	2020-10-12	Laboratorio de la Dirección de Epidemiología	Área de Secuenciación del Laboratorio de Virología del Hospital de Niños Dr. Ricardo Gutierrez on behalf of 'Proyecto Argentino Interinstitucional de genomica de SARS-CoV-2' (PAIS Consortium)	Rechimont et al
Argentina/PAIS-A0342/2020	EPI_ISL_1396147	2020-10-12	Laboratorio de la Dirección de Epidemiología	Área de Secuenciación del Laboratorio de Virología del Hospital de Niños Dr. Ricardo Gutierrez on behalf of 'Proyecto Argentino Interinstitucional de genomica de SARS-CoV-2' (PAIS Consortium)	Rechimont et al
Argentina/PAIS-A0343/2020	EPI_ISL_1396148	2020-07-24	Laboratorio de la Dirección de Epidemiología	Área de Secuenciación del Laboratorio de Virología del Hospital de Niños Dr. Ricardo Gutierrez on behalf of 'Proyecto Argentino Interinstitucional de genomica de SARS-CoV-2' (PAIS Consortium)	Rechimont et al
Argentina/PAIS-A0345/2020	EPI_ISL_1396149	2020-09-28	Laboratorio de Virología del Hospital de Niños Dr. Ricardo Gutierrez	Área de Secuenciación del Laboratorio de Virología del Hospital de Niños Dr. Ricardo Gutierrez on behalf of 'Proyecto Argentino Interinstitucional de genomica de SARS-CoV-2' (PAIS Consortium)	Alexay et al
Argentina/PAIS-A0346/2020	EPI_ISL_1396150	2020-07-17	Laboratorio de Virología del Hospital de Niños Dr. Ricardo Gutierrez	Área de Secuenciación del Laboratorio de Virología del Hospital de Niños Dr. Ricardo Gutierrez on behalf of 'Proyecto Argentino Interinstitucional de genomica de SARS-CoV-2' (PAIS Consortium)	Alexay et al
Argentina/PAIS-A0347/2020	EPI_ISL_1396151	2020-07-19	Laboratorio de Virología del Hospital de Niños Dr. Ricardo Gutierrez	Área de Secuenciación del Laboratorio de Virología del Hospital de Niños Dr. Ricardo Gutierrez on behalf of 'Proyecto Argentino Interinstitucional de genomica de SARS-CoV-2' (PAIS Consortium)	Alexay et al
Argentina/PAIS-A0348/2020	EPI_ISL_1396152	2020-07-24	Laboratorio de Virología del Hospital de Niños Dr. Ricardo Gutierrez	Área de Secuenciación del Laboratorio de Virología del Hospital de Niños Dr. Ricardo Gutierrez on behalf of 'Proyecto Argentino Interinstitucional de genomica de SARS-CoV-2' (PAIS Consortium)	Alexay et al
Argentina/PAIS-A0349/2020	EPI_ISL_1396153	2020-07-27	Laboratorio de Virología del Hospital de Niños Dr. Ricardo Gutierrez	Área de Secuenciación del Laboratorio de Virología del Hospital de Niños Dr. Ricardo Gutierrez on behalf of 'Proyecto Argentino Interinstitucional de genomica de SARS-CoV-2' (PAIS Consortium)	Alexay et al
Argentina/PAIS-A0350/2020	EPI_ISL_1396154	2020-07-28	Laboratorio de Virología del Hospital de Niños Dr. Ricardo Gutierrez	Área de Secuenciación del Laboratorio de Virología del Hospital de Niños Dr. Ricardo Gutierrez on behalf of 'Proyecto Argentino Interinstitucional de genomica de SARS-CoV-2' (PAIS Consortium)	Alexay et al
Argentina/PAIS-A0351/2020	EPI_ISL_1396155	2020-07-30	Laboratorio de Virología del Hospital de Niños Dr. Ricardo Gutierrez	Área de Secuenciación del Laboratorio de Virología del Hospital de Niños Dr. Ricardo Gutierrez on behalf of 'Proyecto Argentino Interinstitucional de genomica de SARS-CoV-2' (PAIS Consortium)	Alexay et al
Argentina/PAIS-A0352/2020	EPI_ISL_1396156	2020-07-31	Laboratorio de Virología del Hospital de Niños Dr. Ricardo Gutierrez	Área de Secuenciación del Laboratorio de Virología del Hospital de Niños Dr. Ricardo Gutierrez on behalf of 'Proyecto Argentino Interinstitucional de genomica de SARS-CoV-2' (PAIS Consortium)	Alexay et al
Argentina/PAIS-A0353/2020	EPI_ISL_1396157	2020-07-31	Laboratorio de Virología del Hospital de Niños Dr. Ricardo Gutierrez	Área de Secuenciación del Laboratorio de Virología del Hospital de Niños Dr. Ricardo Gutierrez on behalf of 'Proyecto Argentino Interinstitucional de genomica de SARS-CoV-2' (PAIS Consortium)	Alexay et al
Argentina/PAIS-A0354/2020	EPI_ISL_1396158	2020-08-01	Laboratorio de Virología del Hospital de Niños Dr. Ricardo Gutierrez	Área de Secuenciación del Laboratorio de Virología del Hospital de Niños Dr. Ricardo Gutierrez on behalf of 'Proyecto Argentino Interinstitucional de genomica de SARS-CoV-2' (PAIS Consortium)	Alexay et al
Argentina/PAIS-A0355/2020	EPI_ISL_1396159	2020-08-01	Laboratorio de Virología del Hospital de Niños Dr. Ricardo Gutierrez	Área de Secuenciación del Laboratorio de Virología del Hospital de Niños Dr. Ricardo Gutierrez on behalf of 'Proyecto Argentino Interinstitucional de genomica de SARS-CoV-2' (PAIS Consortium)	Alexay et al
Argentina/PAIS-A0356/2020	EPI_ISL_1396160	2020-08-02	Laboratorio de Virología del Hospital de Niños Dr. Ricardo Gutierrez	Área de Secuenciación del Laboratorio de Virología del Hospital de Niños Dr. Ricardo Gutierrez on behalf of 'Proyecto Argentino Interinstitucional de genomica de SARS-CoV-2' (PAIS Consortium)	Alexay et al
Argentina/PAIS-A0357/2020	EPI_ISL_1396161	2020-08-02	Laboratorio de Virología del Hospital de Niños Dr. Ricardo Gutierrez	Área de Secuenciación del Laboratorio de Virología del Hospital de Niños Dr. Ricardo Gutierrez on behalf of 'Proyecto Argentino Interinstitucional de genomica de SARS-CoV-2' (PAIS Consortium)	Alexay et al
Argentina/PAIS-A0358/2020	EPI_ISL_1396162	2020-08-02	Laboratorio de Virología del Hospital de Niños Dr. Ricardo Gutierrez	Área de Secuenciación del Laboratorio de Virología del Hospital de Niños Dr. Ricardo Gutierrez on behalf of 'Proyecto Argentino Interinstitucional de genomica de SARS-CoV-2' (PAIS Consortium)	Alexay et al
Argentina/PAIS-A0359/2020	EPI_ISL_1396163	2020-08-02	Laboratorio de Virología del Hospital de Niños Dr. Ricardo Gutierrez	Área de Secuenciación del Laboratorio de Virología del Hospital de Niños Dr. Ricardo Gutierrez on behalf of 'Proyecto Argentino Interinstitucional de genomica de SARS-CoV-2' (PAIS Consortium)	Alexay et al
Argentina/PAIS-A0360/2020	EPI_ISL_1396164	2020-08-04	Laboratorio de Virología del Hospital de Niños Dr. Ricardo Gutierrez	Área de Secuenciación del Laboratorio de Virología del Hospital de Niños Dr. Ricardo Gutierrez on behalf of 'Proyecto Argentino Interinstitucional de genomica de SARS-CoV-2' (PAIS Consortium)	Alexay et al
Argentina/PAIS-A0361/2020	EPI_ISL_1396165	2020-08-04	Laboratorio de Virología del Hospital de Niños Dr. Ricardo Gutierrez	Área de Secuenciación del Laboratorio de Virología del Hospital de Niños Dr. Ricardo Gutierrez on behalf of 'Proyecto Argentino Interinstitucional de genomica de SARS-CoV-2' (PAIS Consortium)	Alexay et al
Argentina/PAIS-A0362/2020	EPI_ISL_1396166	2020-08-05	Laboratorio de Virología del Hospital de Niños Dr. Ricardo Gutierrez	Área de Secuenciación del Laboratorio de Virología del Hospital de Niños Dr. Ricardo Gutierrez on behalf of 'Proyecto Argentino Interinstitucional de genomica de SARS-CoV-2' (PAIS Consortium)	Alexay et al
Argentina/PAIS-A0363/2020	EPI_ISL_1396167	2020-08-10	Laboratorio de Virología del Hospital de Niños Dr. Ricardo Gutierrez	Área de Secuenciación del Laboratorio de Virología del Hospital de Niños Dr. Ricardo Gutierrez on behalf of 'Proyecto Argentino Interinstitucional de genomica de SARS-CoV-2' (PAIS Consortium)	Alexay et al
Argentina/PAIS-A0364/2020	EPI_ISL_1396168	2020-08-10	Laboratorio de Virología del Hospital de Niños Dr. Ricardo Gutierrez	Área de Secuenciación del Laboratorio de Virología del Hospital de Niños Dr. Ricardo Gutierrez on behalf of 'Proyecto Argentino Interinstitucional de genomica de SARS-CoV-2' (PAIS Consortium)	Alexay et al
Argentina/PAIS-A0365/2020	EPI_ISL_1396169	2020-08-10	Laboratorio de Virología del Hospital de Niños Dr. Ricardo Gutierrez	Área de Secuenciación del Laboratorio de Virología del Hospital de Niños Dr. Ricardo Gutierrez on behalf of 'Proyecto Argentino Interinstitucional de genomica de SARS-CoV-2' (PAIS Consortium)	Alexay et al
Argentina/PAIS-A0366/2020	EPI_ISL_1396170	2020-08-10	Laboratorio de Virología del Hospital de Niños Dr. Ricardo Gutierrez	Área de Secuenciación del Laboratorio de Virología del Hospital de Niños Dr. Ricardo Gutierrez on behalf of 'Proyecto Argentino Interinstitucional de genomica de SARS-CoV-2' (PAIS Consortium)	Alexay et al
Argentina/PAIS-A0367/2020	EPI_ISL_1396171	2020-08-11	Laboratorio de Virología del Hospital de Niños Dr. Ricardo Gutierrez	Área de Secuenciación del Laboratorio de Virología del Hospital de Niños Dr. Ricardo Gutierrez on behalf of 'Proyecto Argentino Interinstitucional de genomica de SARS-CoV-2' (PAIS Consortium)	Alexay et al
Argentina/PAIS-A0368/2020	EPI_ISL_1396172	2020-08-12	Laboratorio de Virología del Hospital de Niños Dr. Ricardo Gutierrez	Área de Secuenciación del Laboratorio de Virología del Hospital de Niños Dr. Ricardo Gutierrez on behalf of 'Proyecto Argentino Interinstitucional de genomica de SARS-CoV-2' (PAIS Consortium)	Alexay et al
Argentina/PAIS-A0369/2020	EPI_ISL_1396173	2020-08-12	Laboratorio de Virología del Hospital de Niños Dr. Ricardo Gutierrez	Área de Secuenciación del Laboratorio de Virología del Hospital de Niños Dr. Ricardo Gutierrez on behalf of 'Proyecto Argentino Interinstitucional de genomica de SARS-CoV-2' (PAIS Consortium)	Alexay et al
Argentina/PAIS-A0370/2020	EPI_ISL_1396174	2020-08-13	Laboratorio de Virología del Hospital de Niños Dr. Ricardo Gutierrez	Área de Secuenciación del Laboratorio de Virología del Hospital de Niños Dr. Ricardo Gutierrez on behalf of 'Proyecto Argentino Interinstitucional de genomica de SARS-CoV-2' (PAIS Consortium)	Alexay et al
Argentina/PAIS-A0371/2020	EPI_ISL_1396175	2020-08-15	Laboratorio de Virología del Hospital de Niños Dr. Ricardo Gutierrez	Área de Secuenciación del Laboratorio de Virología del Hospital de Niños Dr. Ricardo Gutierrez on behalf of 'Proyecto Argentino Interinstitucional de genomica de SARS-CoV-2' (PAIS Consortium)	Alexay et al
Argentina/PAIS-A0372/2020	EPI_ISL_1396176	2020-08-15	Laboratorio de Virología del Hospital de Niños Dr. Ricardo Gutierrez	Área de Secuenciación del Laboratorio de Virología del Hospital de Niños Dr. Ricardo Gutierrez on behalf of 'Proyecto Argentino Interinstitucional de genomica de SARS-CoV-2' (PAIS Consortium)	Alexay et al
Argentina/PAIS-A0373/2020	EPI_ISL_1396177	2020-08-18	Laboratorio de Virología del Hospital de Niños Dr. Ricardo Gutierrez	Área de Secuenciación del Laboratorio de Virología del Hospital de Niños Dr. Ricardo Gutierrez on behalf of 'Proyecto Argentino Interinstitucional de genomica de SARS-CoV-2' (PAIS Consortium)	Alexay et al
Argentina/PAIS-A0374/2020	EPI_ISL_1396178	2020-08-27	Laboratorio de Virología del Hospital de Niños Dr. Ricardo Gutierrez	Área de Secuenciación del Laboratorio de Virología del Hospital de Niños Dr. Ricardo Gutierrez on behalf of 'Proyecto Argentino Interinstitucional de genomica de SARS-CoV-2' (PAIS Consortium)	Alexay et al
Argentina/PAIS-A0375/2020	EPI_ISL_1396179	2020-08-27	Laboratorio de Virología del Hospital de Niños Dr. Ricardo Gutierrez	Área de Secuenciación del Laboratorio de Virología del Hospital de Niños Dr. Ricardo Gutierrez on behalf of 'Proyecto Argentino Interinstitucional de genomica de SARS-CoV-2' (PAIS Consortium)	Alexay et al
Argentina/PAIS-A0376/2020	EPI_ISL_1396180	2020-08-28	Laboratorio de Virología del Hospital de Niños Dr. Ricardo Gutierrez	Área de Secuenciación del Laboratorio de Virología del Hospital de Niños Dr. Ricardo Gutierrez on behalf of 'Proyecto Argentino Interinstitucional de genomica de SARS-CoV-2' (PAIS Consortium)	Alexay et al
Argentina/PAIS-A0377/2020	EPI_ISL_1396181	2020-08-28	Laboratorio de Virología del Hospital de Niños Dr. Ricardo Gutierrez	Área de Secuenciación del Laboratorio de Virología del Hospital de Niños Dr. Ricardo Gutierrez on behalf of 'Proyecto Argentino Interinstitucional de genomica de SARS-CoV-2' (PAIS Consortium)	Alexay et al
Argentina/PAIS-A0378/2020	EPI_ISL_1396182	2020-08-28	Laboratorio de Virología del Hospital de Niños Dr. Ricardo Gutierrez	Área de Secuenciación del Laboratorio de Virología del Hospital de Niños Dr. Ricardo Gutierrez on behalf of 'Proyecto Argentino Interinstitucional de genomica de SARS-CoV-2' (PAIS Consortium)	Alexay et al
Argentina/PAIS-A0379/2020	EPI_ISL_1396183	2020-08-29	Laboratorio de Virología del Hospital de Niños Dr. Ricardo Gutierrez	Área de Secuenciación del Laboratorio de Virología del Hospital de Niños Dr. Ricardo Gutierrez on behalf of 'Proyecto Argentino Interinstitucional de genomica de SARS-CoV-2' (PAIS Consortium)	Alexay et al
Argentina/PAIS-A0380/2020	EPI_ISL_1396184	2020-08-29	Laboratorio de Virología del Hospital de Niños Dr. Ricardo Gutierrez	Área de Secuenciación del Laboratorio de Virología del Hospital de Niños Dr. Ricardo Gutierrez on behalf of 'Proyecto Argentino Interinstitucional de genomica de SARS-CoV-2' (PAIS Consortium)	Alexay et al
Argentina/PAIS-A0381/2020	EPI_ISL_1396185	2020-08-30	Laboratorio de Virología del Hospital de Niños Dr. Ricardo Gutierrez	Área de Secuenciación del Laboratorio de Virología del Hospital de Niños Dr. Ricardo Gutierrez on behalf of 'Proyecto Argentino Interinstitucional de genomica de SARS-CoV-2' (PAIS Consortium)	Alexay et al
Argentina/PAIS-A0382/2020	EPI_ISL_1396186	2020-08-31	Laboratorio de Virología del Hospital de Niños Dr. Ricardo Gutierrez	Área de Secuenciación del Laboratorio de Virología del Hospital de Niños Dr. Ricardo Gutierrez on behalf of 'Proyecto Argentino Interinstitucional de genomica de SARS-CoV-2' (PAIS Consortium)	Alexay et al
Argentina/PAIS-A0383/2020	EPI_ISL_1396187	2020-08-31	Laboratorio de Virología del Hospital de Niños Dr. Ricardo Gutierrez	Área de Secuenciación del Laboratorio de Virología del Hospital de Niños Dr. Ricardo Gutierrez on behalf of 'Proyecto Argentino Interinstitucional de genomica de SARS-CoV-2' (PAIS Consortium)	Alexay et al
Argentina/PAIS-A0384/2020	EPI_ISL_1396188	2020-08-31	Laboratorio de Virología del Hospital de Niños Dr. Ricardo Gutierrez	Área de Secuenciación del Laboratorio de Virología del Hospital de Niños Dr. Ricardo Gutierrez on behalf of 'Proyecto Argentino Interinstitucional de genomica de SARS-CoV-2' (PAIS Consortium)	Alexay et al
Argentina/PAIS-A0385/2020	EPI_ISL_1396189	2020-11-01	Laboratorio de Virología del Hospital de Niños Dr. Ricardo Gutierrez	Área de Secuenciación del Laboratorio de Virología del Hospital de Niños Dr. Ricardo Gutierrez on behalf of 'Proyecto Argentino Interinstitucional de genomica de SARS-CoV-2' (PAIS Consortium)	Alexay et al
Argentina/PAIS-A0386/2020	EPI_ISL_1396190	2020-11-02	Laboratorio de Virología del Hospital de Niños Dr. Ricardo Gutierrez	Área de Secuenciación del Laboratorio de Virología del Hospital de Niños Dr. Ricardo Gutierrez on behalf of 'Proyecto Argentino Interinstitucional de genomica de SARS-CoV-2' (PAIS Consortium)	Alexay et al
Argentina/PAIS-A0387/2020	EPI_ISL_1396191	2020-11-03	Laboratorio de Virología del Hospital de Niños Dr. Ricardo Gutierrez	Área de Secuenciación del Laboratorio de Virología del Hospital de Niños Dr. Ricardo Gutierrez on behalf of 'Proyecto Argentino Interinstitucional de genomica de SARS-CoV-2' (PAIS Consortium)	Alexay et al
Argentina/PAIS-A0388/2020	EPI_ISL_1396192	2020-11-03	Laboratorio de Virología del Hospital de Niños Dr. Ricardo Gutierrez	Área de Secuenciación del Laboratorio de Virología del Hospital de Niños Dr. Ricardo Gutierrez on behalf of 'Proyecto Argentino Interinstitucional de genomica de SARS-CoV-2' (PAIS Consortium)	Alexay et al
Argentina/PAIS-A0389/2020	EPI_ISL_1396193	2020-11-04	Laboratorio de Virología del Hospital de Niños Dr. Ricardo Gutierrez	Área de Secuenciación del Laboratorio de Virología del Hospital de Niños Dr. Ricardo Gutierrez on behalf of 'Proyecto Argentino Interinstitucional de genomica de SARS-CoV-2' (PAIS Consortium)	Alexay et al
Argentina/PAIS-A0390/2020	EPI_ISL_1396194	2020-11-06	Laboratorio de Virología del Hospital de Niños Dr. Ricardo Gutierrez	Área de Secuenciación del Laboratorio de Virología del Hospital de Niños Dr. Ricardo Gutierrez on behalf of 'Proyecto Argentino Interinstitucional de genomica de SARS-CoV-2' (PAIS Consortium)	Alexay et al
Argentina/PAIS-A0391/2020	EPI_ISL_1396195	2020-11-12	Laboratorio de Virología del Hospital de Niños Dr. Ricardo Gutierrez	Área de Secuenciación del Laboratorio de Virología del Hospital de Niños Dr. Ricardo Gutierrez on behalf of 'Proyecto Argentino Interinstitucional de genomica de SARS-CoV-2' (PAIS Consortium)	Alexay et al
Argentina/PAIS-A0392/2020	EPI_ISL_1396196	2020-11-17	Laboratorio de Virología del Hospital de Niños Dr. Ricardo Gutierrez	Área de Secuenciación del Laboratorio de Virología del Hospital de Niños Dr. Ricardo Gutierrez on behalf of 'Proyecto Argentino Interinstitucional de genomica de SARS-CoV-2' (PAIS Consortium)	Alexay et al
Argentina/PAIS-A0393/2020	EPI_ISL_1396197	2020-11-19	Laboratorio de Virología del Hospital de Niños Dr. Ricardo Gutierrez	Área de Secuenciación del Laboratorio de Virología del Hospital de Niños Dr. Ricardo Gutierrez on behalf of 'Proyecto Argentino Interinstitucional de genomica de SARS-CoV-2' (PAIS Consortium)	Alexay et al
Argentina/PAIS-A0394/2020	EPI_ISL_1396198	2020-11-20	Laboratorio de Virología del Hospital de Niños Dr. Ricardo Gutierrez	Área de Secuenciación del Laboratorio de Virología del Hospital de Niños Dr. Ricardo Gutierrez on behalf of 'Proyecto Argentino Interinstitucional de genomica de SARS-CoV-2' (PAIS Consortium)	Alexay et al
Argentina/PAIS-A0395/2020	EPI_ISL_1396199	2020-11-20	Laboratorio de Virología del Hospital de Niños Dr. Ricardo Gutierrez	Área de Secuenciación del Laboratorio de Virología del Hospital de Niños Dr. Ricardo Gutierrez on behalf of 'Proyecto Argentino Interinstitucional de genomica de SARS-CoV-2' (PAIS Consortium)	Alexay et al
Argentina/PAIS-A0396/2020	EPI_ISL_1396200	2020-11-22	Laboratorio de Virología del Hospital de Niños Dr. Ricardo Gutierrez	Área de Secuenciación del Laboratorio de Virología del Hospital de Niños Dr. Ricardo Gutierrez on behalf of 'Proyecto Argentino Interinstitucional de genomica de SARS-CoV-2' (PAIS Consortium)	Alexay et al
Argentina/PAIS-A0397/2020	EPI_ISL_1396201	2020-11-22	Laboratorio de Virología del Hospital de Niños Dr. Ricardo Gutierrez	Área de Secuenciación del Laboratorio de Virología del Hospital de Niños Dr. Ricardo Gutierrez on behalf of 'Proyecto Argentino Interinstitucional de genomica de SARS-CoV-2' (PAIS Consortium)	Alexay et al
Argentina/PAIS-A0398/2020	EPI_ISL_1396202	2020-11-24	Laboratorio de Virología del Hospital de Niños Dr. Ricardo Gutierrez	Área de Secuenciación del Laboratorio de Virología del Hospital de Niños Dr. Ricardo Gutierrez on behalf of 'Proyecto Argentino Interinstitucional de genomica de SARS-CoV-2' (PAIS Consortium)	Alexay et al
Argentina/PAIS-A0399/2020	EPI_ISL_1396203	2020-11-24	Laboratorio de Virología del Hospital de Niños Dr. Ricardo Gutierrez	Área de Secuenciación del Laboratorio de Virología del Hospital de Niños Dr. Ricardo Gutierrez on behalf of 'Proyecto Argentino Interinstitucional de genomica de SARS-CoV-2' (PAIS Consortium)	Alexay et al
Argentina/PAIS-A0400/2020	EPI_ISL_1396204	2020-12-02	Laboratorio de Virología del Hospital de Niños Dr. Ricardo Gutierrez	Área de Secuenciación del Laboratorio de Virología del Hospital de Niños Dr. Ricardo Gutierrez on behalf of 'Proyecto Argentino Interinstitucional de genomica de SARS-CoV-2' (PAIS Consortium)	Alexay et al
Argentina/PAIS-A0401/2020	EPI_ISL_1396205	2020-12-02	Laboratorio de Virología del Hospital de Niños Dr. Ricardo Gutierrez	Área de Secuenciación del Laboratorio de Virología del Hospital de Niños Dr. Ricardo Gutierrez on behalf of 'Proyecto Argentino Interinstitucional de genomica de SARS-CoV-2' (PAIS Consortium)	Alexay et al
Argentina/PAIS-A0402/2020	EPI_ISL_1396206	2020-12-11	Laboratorio de Virología del Hospital de Niños Dr. Ricardo Gutierrez	Área de Secuenciación del Laboratorio de Virología del Hospital de Niños Dr. Ricardo Gutierrez on behalf of 'Proyecto Argentino Interinstitucional de genomica de SARS-CoV-2' (PAIS Consortium)	Alexay et al
Argentina/PAIS-A0403/2020	EPI_ISL_1396207	2020-12-12	Laboratorio de Virología del Hospital de Niños Dr. Ricardo Gutierrez	Área de Secuenciación del Laboratorio de Virología del Hospital de Niños Dr. Ricardo Gutierrez on behalf of 'Proyecto Argentino Interinstitucional de genomica de SARS-CoV-2' (PAIS Consortium)	Alexay et al
Argentina/PAIS-A0404/2020	EPI_ISL_1396208	2020-12-17	Laboratorio de Virología del Hospital de Niños Dr. Ricardo Gutierrez	Área de Secuenciación del Laboratorio de Virología del Hospital de Niños Dr. Ricardo Gutierrez on behalf of 'Proyecto Argentino Interinstitucional de genomica de SARS-CoV-2' (PAIS Consortium)	Alexay et al
Argentina/PAIS-A0405/2020	EPI_ISL_1396209	2020-12-17	Laboratorio de Virología del Hospital de Niños Dr. Ricardo Gutierrez	Área de Secuenciación del Laboratorio de Virología del Hospital de Niños Dr. Ricardo Gutierrez on behalf of 'Proyecto Argentino Interinstitucional de genomica de SARS-CoV-2' (PAIS Consortium)	Alexay et al
Argentina/PAIS-A0406/2020	EPI_ISL_1396210	2020-12-17	Laboratorio de Virología del Hospital de Niños Dr. Ricardo Gutierrez	Área de Secuenciación del Laboratorio de Virología del Hospital de Niños Dr. Ricardo Gutierrez on behalf of 'Proyecto Argentino Interinstitucional de genomica de SARS-CoV-2' (PAIS Consortium)	Alexay et al
Argentina/PAIS-A0407/2020	EPI_ISL_1396211	2020-12-18	Laboratorio de Virología del Hospital de Niños Dr. Ricardo Gutierrez	Área de Secuenciación del Laboratorio de Virología del Hospital de Niños Dr. Ricardo Gutierrez on behalf of 'Proyecto Argentino Interinstitucional de genomica de SARS-CoV-2' (PAIS Consortium)	Alexay et al
Argentina/PAIS-A0408/2020	EPI_ISL_1396212	2020-12-18	Laboratorio de Virología del Hospital de Niños Dr. Ricardo Gutierrez	Área de Secuenciación del Laboratorio de Virología del Hospital de Niños Dr. Ricardo Gutierrez on behalf of 'Proyecto Argentino Interinstitucional de genomica de SARS-CoV-2' (PAIS Consortium)	Alexay et al
Argentina/PAIS-A0409/2020	EPI_ISL_1396213	2020-12-18	Laboratorio de Virología del Hospital de Niños Dr. Ricardo Gutierrez	Área de Secuenciación del Laboratorio de Virología del Hospital de Niños Dr. Ricardo Gutierrez on behalf of 'Proyecto Argentino Interinstitucional de genomica de SARS-CoV-2' (PAIS Consortium)	Alexay et al
Argentina/PAIS-A0410/2020	EPI_ISL_1396214	2020-12-18	Laboratorio de Virología del Hospital de Niños Dr. Ricardo Gutierrez	Área de Secuenciación del Laboratorio de Virología del Hospital de Niños Dr. Ricardo Gutierrez on behalf of 'Proyecto Argentino Interinstitucional de genomica de SARS-CoV-2' (PAIS Consortium)	Alexay et al
Argentina/PAIS-A0411/2020	EPI_ISL_1396215	2020-12-18	Laboratorio de Virología del Hospital de Niños Dr. Ricardo Gutierrez	Área de Secuenciación del Laboratorio de Virología del Hospital de Niños Dr. Ricardo Gutierrez on behalf of 'Proyecto Argentino Interinstitucional de genomica de SARS-CoV-2' (PAIS Consortium)	Alexay et al
Argentina/PAIS-A0412/2020	EPI_ISL_1396216	2020-12-18	Laboratorio de Virología del Hospital de Niños Dr. Ricardo Gutierrez	Área de Secuenciación del Laboratorio de Virología del Hospital de Niños Dr. Ricardo Gutierrez on behalf of 'Proyecto Argentino Interinstitucional de genomica de SARS-CoV-2' (PAIS Consortium)	Alexay et al
Argentina/PAIS-A0413/2020	EPI_ISL_1396217	2020-12-23	Laboratorio de Virología del Hospital de Niños Dr. Ricardo Gutierrez	Área de Secuenciación del Laboratorio de Virología del Hospital de Niños Dr. Ricardo Gutierrez on behalf of 'Proyecto Argentino Interinstitucional de genomica de SARS-CoV-2' (PAIS Consortium)	Alexay et al
Argentina/PAIS-A0414/2020	EPI_ISL_1396218	2020-12-29	Laboratorio de Virología del Hospital de Niños Dr. Ricardo Gutierrez	Área de Secuenciación del Laboratorio de Virología del Hospital de Niños Dr. Ricardo Gutierrez on behalf of 'Proyecto Argentino Interinstitucional de genomica de SARS-CoV-2' (PAIS Consortium)	Alexay et al
Argentina/PAIS-A0415/2020	EPI_ISL_1396219	2020-12-30	Laboratorio de Virología del Hospital de Niños Dr. Ricardo Gutierrez	Área de Secuenciación del Laboratorio de Virología del Hospital de Niños Dr. Ricardo Gutierrez on behalf of 'Proyecto Argentino Interinstitucional de genomica de SARS-CoV-2' (PAIS Consortium)	Alexay et al
Argentina/PAIS-A0416/2020	EPI_ISL_1396220	2020-12-31	Laboratorio de Virología del Hospital de Niños Dr. Ricardo Gutierrez	Área de Secuenciación del Laboratorio de Virología del Hospital de Niños Dr. Ricardo Gutierrez on behalf of 'Proyecto Argentino Interinstitucional de genomica de SARS-CoV-2' (PAIS Consortium)	Alexay et al
Argentina/PAIS-A0417/2020	EPI_ISL_1396221	2020-12-31	Laboratorio de Virología del Hospital de Niños Dr. Ricardo Gutierrez	Área de Secuenciación del Laboratorio de Virología del Hospital de Niños Dr. Ricardo Gutierrez on behalf of 'Proyecto Argentino Interinstitucional de genomica de SARS-CoV-2' (PAIS Consortium)	Alexay et al
Argentina/PAIS-A0418/2020	EPI_ISL_1396222	2020-12-31	Laboratorio de Virología del Hospital de Niños Dr. Ricardo Gutierrez	Área de Secuenciación del Laboratorio de Virología del Hospital de Niños Dr. Ricardo Gutierrez on behalf of 'Proyecto Argentino Interinstitucional de genomica de SARS-CoV-2' (PAIS Consortium)	Alexay et al
Argentina/PAIS-A0419/2020	EPI_ISL_1396223	2020-12-31	Laboratorio de Virología del Hospital de Niños Dr. Ricardo Gutierrez	Área de Secuenciación del Laboratorio de Virología del Hospital de Niños Dr. Ricardo Gutierrez on behalf of 'Proyecto Argentino Interinstitucional de genomica de SARS-CoV-2' (PAIS Consortium)	Alexay et al
Argentina/PAIS-A0420/2021	EPI_ISL_1396224	2021-01-05	Laboratorio de Virología del Hospital de Niños Dr. Ricardo Gutierrez	Área de Secuenciación del Laboratorio de Virología del Hospital de Niños Dr. Ricardo Gutierrez on behalf of 'Proyecto Argentino Interinstitucional de genomica de SARS-CoV-2' (PAIS Consortium)	Alexay et al
Argentina/PAIS-A0421/2021	EPI_ISL_1396225	2021-01-11	Laboratorio de Virología del Hospital de Niños Dr. Ricardo Gutierrez	Área de Secuenciación del Laboratorio de Virología del Hospital de Niños Dr. Ricardo Gutierrez on behalf of 'Proyecto Argentino Interinstitucional de genomica de SARS-CoV-2' (PAIS Consortium)	Alexay et al
Argentina/PAIS-A0423/2020	EPI_ISL_1396226	2020-04-16	Laboratorio de Virología del Hospital de Niños Dr. Ricardo Gutierrez	Área de Secuenciación del Laboratorio de Virología del Hospital de Niños Dr. Ricardo Gutierrez on behalf of 'Proyecto Argentino Interinstitucional de genomica de SARS-CoV-2' (PAIS Consortium)	Echavarria et al
Argentina/PAIS-A0428/2020	EPI_ISL_1396227	2020-06-02	Laboratorio de Virología del Hospital de Niños Dr. Ricardo Gutierrez	Área de Secuenciación del Laboratorio de Virología del Hospital de Niños Dr. Ricardo Gutierrez on behalf of 'Proyecto Argentino Interinstitucional de genomica de SARS-CoV-2' (PAIS Consortium)	Alexay et al
Argentina/PAIS-A0429/2020	EPI_ISL_1396228	2020-06-05	Laboratorio de Virología del Hospital de Niños Dr. Ricardo Gutierrez	Área de Secuenciación del Laboratorio de Virología del Hospital de Niños Dr. Ricardo Gutierrez on behalf of 'Proyecto Argentino Interinstitucional de genomica de SARS-CoV-2' (PAIS Consortium)	Alexay et al
Argentina/PAIS-A0430/2020	EPI_ISL_1396229	2020-06-08	Laboratorio de Virología del Hospital de Niños Dr. Ricardo Gutierrez	Área de Secuenciación del Laboratorio de Virología del Hospital de Niños Dr. Ricardo Gutierrez on behalf of 'Proyecto Argentino Interinstitucional de genomica de SARS-CoV-2' (PAIS Consortium)	Alexay et al
Argentina/PAIS-A0431/2020	EPI_ISL_1396230	2020-06-08	Laboratorio de Virología del Hospital de Niños Dr. Ricardo Gutierrez	Área de Secuenciación del Laboratorio de Virología del Hospital de Niños Dr. Ricardo Gutierrez on behalf of 'Proyecto Argentino Interinstitucional de genomica de SARS-CoV-2' (PAIS Consortium)	Alexay et al
Argentina/PAIS-A0432/2020	EPI_ISL_1396231	2020-06-14	Laboratorio de Virología del Hospital de Niños Dr. Ricardo Gutierrez	Área de Secuenciación del Laboratorio de Virología del Hospital de Niños Dr. Ricardo Gutierrez on behalf of 'Proyecto Argentino Interinstitucional de genomica de SARS-CoV-2' (PAIS Consortium)	Alexay et al
Argentina/PAIS-A0433/2020	EPI_ISL_1396232	2020-06-16	Laboratorio de Virología del Hospital de Niños Dr. Ricardo Gutierrez	Área de Secuenciación del Laboratorio de Virología del Hospital de Niños Dr. Ricardo Gutierrez on behalf of 'Proyecto Argentino Interinstitucional de genomica de SARS-CoV-2' (PAIS Consortium)	Alexay et al
Argentina/PAIS-A0434/2020	EPI_ISL_1396233	2020-06-16	Laboratorio de Virología del Hospital de Niños Dr. Ricardo Gutierrez	Área de Secuenciación del Laboratorio de Virología del Hospital de Niños Dr. Ricardo Gutierrez on behalf of 'Proyecto Argentino Interinstitucional de genomica de SARS-CoV-2' (PAIS Consortium)	Alexay et al
Argentina/PAIS-A0435/2020	EPI_ISL_1396234	2020-06-24	Laboratorio de Virología del Hospital de Niños Dr. Ricardo Gutierrez	Área de Secuenciación del Laboratorio de Virología del Hospital de Niños Dr. Ricardo Gutierrez on behalf of 'Proyecto Argentino Interinstitucional de genomica de SARS-CoV-2' (PAIS Consortium)	Alexay et al
Argentina/PAIS-A0436/2020	EPI_ISL_1396235	2020-07-05	Laboratorio de Virología del Hospital de Niños Dr. Ricardo Gutierrez	Área de Secuenciación del Laboratorio de Virología del Hospital de Niños Dr. Ricardo Gutierrez on behalf of 'Proyecto Argentino Interinstitucional de genomica de SARS-CoV-2' (PAIS Consortium)	Alexay et al
Argentina/PAIS-A0437/2020	EPI_ISL_1396236	2020-07-10	Laboratorio de Virología del Hospital de Niños Dr. Ricardo Gutierrez	Área de Secuenciación del Laboratorio de Virología del Hospital de Niños Dr. Ricardo Gutierrez on behalf of 'Proyecto Argentino Interinstitucional de genomica de SARS-CoV-2' (PAIS Consortium)	Alexay et al
Argentina/PAIS-A0438/2020	EPI_ISL_1396237	2020-07-11	Laboratorio de Virología del Hospital de Niños Dr. Ricardo Gutierrez	Área de Secuenciación del Laboratorio de Virología del Hospital de Niños Dr. Ricardo Gutierrez on behalf of 'Proyecto Argentino Interinstitucional de genomica de SARS-CoV-2' (PAIS Consortium)	Alexay et al
Argentina/PAIS-A0439/2020	EPI_ISL_1396238	2020-07-12	Laboratorio de Virología del Hospital de Niños Dr. Ricardo Gutierrez	Área de Secuenciación del Laboratorio de Virología del Hospital de Niños Dr. Ricardo Gutierrez on behalf of 'Proyecto Argentino Interinstitucional de genomica de SARS-CoV-2' (PAIS Consortium)	Alexay et al
Argentina/PAIS-A0440/2020	EPI_ISL_1396239	2020-07-12	Laboratorio de Virología del Hospital de Niños Dr. Ricardo Gutierrez	Área de Secuenciación del Laboratorio de Virología del Hospital de Niños Dr. Ricardo Gutierrez on behalf of 'Proyecto Argentino Interinstitucional de genomica de SARS-CoV-2' (PAIS Consortium)	Alexay et al
Argentina/PAIS-A0441/2020	EPI_ISL_1396240	2020-07-13	Laboratorio de Virología del Hospital de Niños Dr. Ricardo Gutierrez	Área de Secuenciación del Laboratorio de Virología del Hospital de Niños Dr. Ricardo Gutierrez on behalf of 'Proyecto Argentino Interinstitucional de genomica de SARS-CoV-2' (PAIS Consortium)	Alexay et al
Argentina/PAIS-A0442/2020	EPI_ISL_1396241	2020-07-14	Laboratorio de Virología del Hospital de Niños Dr. Ricardo Gutierrez	Área de Secuenciación del Laboratorio de Virología del Hospital de Niños Dr. Ricardo Gutierrez on behalf of 'Proyecto Argentino Interinstitucional de genomica de SARS-CoV-2' (PAIS Consortium)	Alexay et al
Argentina/PAIS-A0443/2020	EPI_ISL_1396242	2020-07-14	Laboratorio de Virología del Hospital de Niños Dr. Ricardo Gutierrez	Área de Secuenciación del Laboratorio de Virología del Hospital de Niños Dr. Ricardo Gutierrez on behalf of 'Proyecto Argentino Interinstitucional de genomica de SARS-CoV-2' (PAIS Consortium)	Alexay et al
Argentina/PAIS-A0444/2020	EPI_ISL_1396243	2020-07-16	Laboratorio de Virología del Hospital de Niños Dr. Ricardo Gutierrez	Área de Secuenciación del Laboratorio de Virología del Hospital de Niños Dr. Ricardo Gutierrez on behalf of 'Proyecto Argentino Interinstitucional de genomica de SARS-CoV-2' (PAIS Consortium)	Alexay et al
Argentina/PAIS-A0445/2020	EPI_ISL_1396244	2020-07-16	Laboratorio de Virología del Hospital de Niños Dr. Ricardo Gutierrez	Área de Secuenciación del Laboratorio de Virología del Hospital de Niños Dr. Ricardo Gutierrez on behalf of 'Proyecto Argentino Interinstitucional de genomica de SARS-CoV-2' (PAIS Consortium)	Alexay et al
Argentina/PAIS-A0446/2020	EPI_ISL_1396245	2020-07-17	Laboratorio de Virología del Hospital de Niños Dr. Ricardo Gutierrez	Área de Secuenciación del Laboratorio de Virología del Hospital de Niños Dr. Ricardo Gutierrez on behalf of 'Proyecto Argentino Interinstitucional de genomica de SARS-CoV-2' (PAIS Consortium)	Alexay et al
Argentina/PAIS-A0447/2020	EPI_ISL_1395777	2020-12-29	Laboratorio de Virología del Hospital de Niños Dr. Ricardo Gutierrez	Área de Secuenciación del Laboratorio de Virología del Hospital de Niños Dr. Ricardo Gutierrez on behalf of 'Proyecto Argentino Interinstitucional de genomica de SARS-CoV-2' (PAIS Consortium)	Nabaes Jodar et al
Argentina/PAIS-A0448/2021	EPI_ISL_1395778	2021-01-13	Laboratorio de Virología del Hospital de Niños Dr. Ricardo Gutierrez	Área de Secuenciación del Laboratorio de Virología del Hospital de Niños Dr. Ricardo Gutierrez on behalf of 'Proyecto Argentino Interinstitucional de genomica de SARS-CoV-2' (PAIS Consortium)	Alexay et al
Argentina/PAIS-A0449/2021	EPI_ISL_1395779	2021-01-20	Laboratorio de Virología del Hospital de Niños Dr. Ricardo Gutierrez	Área de Secuenciación del Laboratorio de Virología del Hospital de Niños Dr. Ricardo Gutierrez on behalf of 'Proyecto Argentino Interinstitucional de genomica de SARS-CoV-2' (PAIS Consortium)	Alexay et al
Argentina/PAIS-A0450/2021	EPI_ISL_1395780	2021-01-24	Laboratorio de Virología del Hospital de Niños Dr. Ricardo Gutierrez	Área de Secuenciación del Laboratorio de Virología del Hospital de Niños Dr. Ricardo Gutierrez on behalf of 'Proyecto Argentino Interinstitucional de genomica de SARS-CoV-2' (PAIS Consortium)	Alexay et al
Argentina/PAIS-A0451/2021	EPI_ISL_1395781	2021-02-10	Laboratorio de Virología del Hospital de Niños Dr. Ricardo Gutierrez	Área de Secuenciación del Laboratorio de Virología del Hospital de Niños Dr. Ricardo Gutierrez on behalf of 'Proyecto Argentino Interinstitucional de genomica de SARS-CoV-2' (PAIS Consortium)	Alexay et al
Argentina/PAIS-A0452/2021	EPI_ISL_1395782	2021-02-05	Instituto de Investigaciones Biomédicas en Retrovirus y SIDA (INBIRS)	Área de Secuenciación del Laboratorio de Virología del Hospital de Niños Dr. Ricardo Gutierrez on behalf of 'Proyecto Argentino Interinstitucional de genomica de SARS-CoV-2' (PAIS Consortium)	Vanesa Seery et al
Argentina/PAIS-A0453/2021	EPI_ISL_1395783	2021-02-12	Instituto de Investigaciones Biomédicas en Retrovirus y SIDA (INBIRS)	Área de Secuenciación del Laboratorio de Virología del Hospital de Niños Dr. Ricardo Gutierrez on behalf of 'Proyecto Argentino Interinstitucional de genomica de SARS-CoV-2' (PAIS Consortium)	Vanesa Seery et al
Argentina/PAIS-A0454/2021	EPI_ISL_1395784	2021-02-12	Instituto de Investigaciones Biomédicas en Retrovirus y SIDA (INBIRS)	Área de Secuenciación del Laboratorio de Virología del Hospital de Niños Dr. Ricardo Gutierrez on behalf of 'Proyecto Argentino Interinstitucional de genomica de SARS-CoV-2' (PAIS Consortium)	Vanesa Seery et al
Argentina/PAIS-A0455/2021	EPI_ISL_1395785	2021-02-17	Instituto de Investigaciones Biomédicas en Retrovirus y SIDA (INBIRS)	Área de Secuenciación del Laboratorio de Virología del Hospital de Niños Dr. Ricardo Gutierrez on behalf of 'Proyecto Argentino Interinstitucional de genomica de SARS-CoV-2' (PAIS Consortium)	Vanesa Seery et al
Argentina/PAIS-A0456/2021	EPI_ISL_1395786	2021-02-18	Laboratorio de Virología del Hospital de Niños Dr. Ricardo Gutierrez	Área de Secuenciación del Laboratorio de Virología del Hospital de Niños Dr. Ricardo Gutierrez on behalf of 'Proyecto Argentino Interinstitucional de genomica de SARS-CoV-2' (PAIS Consortium)	Alexay et al
Argentina/PAIS-A0457/2021	EPI_ISL_1395787	2021-02-19	Laboratorio de Virología del Hospital de Niños Dr. Ricardo Gutierrez	Área de Secuenciación del Laboratorio de Virología del Hospital de Niños Dr. Ricardo Gutierrez on behalf of 'Proyecto Argentino Interinstitucional de genomica de SARS-CoV-2' (PAIS Consortium)	Alexay et al
Argentina/PAIS-A0458/2021	EPI_ISL_1395788	2021-02-19	Laboratorio del Hospital Teresa Germani	Área de Secuenciación del Laboratorio de Virología del Hospital de Niños Dr. Ricardo Gutierrez on behalf of 'Proyecto Argentino Interinstitucional de genomica de SARS-CoV-2' (PAIS Consortium)	Anabel Luzio et al
Argentina/PAIS-A0459/2021	EPI_ISL_1395789	2021-02-18	Laboratorio del Hospital Interzonal General de Agudos “Evita”	Área de Secuenciación del Laboratorio de Virología del Hospital de Niños Dr. Ricardo Gutierrez on behalf of 'Proyecto Argentino Interinstitucional de genomica de SARS-CoV-2' (PAIS Consortium)	Isabel Desimone et al
Argentina/PAIS-A0463/2021	EPI_ISL_1395790	2021-01-10	Laboratorio de salud pública, Facultad de Ciencias Exactas, UNLP	Área de Secuenciación del Laboratorio de Virología del Hospital de Niños Dr. Ricardo Gutierrez on behalf of 'Proyecto Argentino Interinstitucional de genomica de SARS-CoV-2' (PAIS Consortium)	Rosana Isabel Toro et al
Argentina/PAIS-A0469/2021	EPI_ISL_1395791	2021-01-14	Laboratorio de Virología del Hospital de Niños Dr. Ricardo Gutierrez	Área de Secuenciación del Laboratorio de Virología del Hospital de Niños Dr. Ricardo Gutierrez on behalf of 'Proyecto Argentino Interinstitucional de genomica de SARS-CoV-2' (PAIS Consortium)	Alexay et al
Argentina/PAIS-A0470/2021	EPI_ISL_1395792	2021-03-05	Laboratorio de Virología del Hospital de Niños Dr. Ricardo Gutierrez	Área de Secuenciación del Laboratorio de Virología del Hospital de Niños Dr. Ricardo Gutierrez on behalf of 'Proyecto Argentino Interinstitucional de genomica de SARS-CoV-2' (PAIS Consortium)	Alexay et al
Argentina/PAIS-A0473/2021	EPI_ISL_1395793	2021-01-21	Laboratorio de Virología del Hospital de Niños Dr. Ricardo Gutierrez	Área de Secuenciación del Laboratorio de Virología del Hospital de Niños Dr. Ricardo Gutierrez on behalf of 'Proyecto Argentino Interinstitucional de genomica de SARS-CoV-2' (PAIS Consortium)	Alexay et al
Argentina/PAIS-A0475/2021	EPI_ISL_1395794	2021-02-24	Laboratorio de Virología del Hospital de Niños Dr. Ricardo Gutierrez	Área de Secuenciación del Laboratorio de Virología del Hospital de Niños Dr. Ricardo Gutierrez on behalf of 'Proyecto Argentino Interinstitucional de genomica de SARS-CoV-2' (PAIS Consortium)	Alexay et al
Argentina/PAIS-A0476/2021	EPI_ISL_1395795	2021-02-24	Laboratorio de Virología del Hospital de Niños Dr. Ricardo Gutierrez	Área de Secuenciación del Laboratorio de Virología del Hospital de Niños Dr. Ricardo Gutierrez on behalf of 'Proyecto Argentino Interinstitucional de genomica de SARS-CoV-2' (PAIS Consortium)	Alexay et al
Argentina/PAIS-A0477/2021	EPI_ISL_1395796	2021-02-25	Laboratorio de Virología del Hospital de Niños Dr. Ricardo Gutierrez	Área de Secuenciación del Laboratorio de Virología del Hospital de Niños Dr. Ricardo Gutierrez on behalf of 'Proyecto Argentino Interinstitucional de genomica de SARS-CoV-2' (PAIS Consortium)	Alexay et al
Argentina/PAIS-A0478/2021	EPI_ISL_1395797	2021-02-26	Laboratorio de Virología del Hospital de Niños Dr. Ricardo Gutierrez	Área de Secuenciación del Laboratorio de Virología del Hospital de Niños Dr. Ricardo Gutierrez on behalf of 'Proyecto Argentino Interinstitucional de genomica de SARS-CoV-2' (PAIS Consortium)	Alexay et al
Argentina/PAIS-A0482/2021	EPI_ISL_1395798	2021-02-17	Laboratorio del Hospital Interzonal General de Agudos “Evita”	Área de Secuenciación del Laboratorio de Virología del Hospital de Niños Dr. Ricardo Gutierrez on behalf of 'Proyecto Argentino Interinstitucional de genomica de SARS-CoV-2' (PAIS Consortium)	Isabel Desimone et al
Argentina/PAIS-A0483/2021	EPI_ISL_1395799	2021-02-18	Laboratorio del Hospital Interzonal General de Agudos “Evita”	Área de Secuenciación del Laboratorio de Virología del Hospital de Niños Dr. Ricardo Gutierrez on behalf of 'Proyecto Argentino Interinstitucional de genomica de SARS-CoV-2' (PAIS Consortium)	Isabel Desimone et al
Argentina/PAIS-A0484/2021	EPI_ISL_1395800	2021-02-19	Laboratorio del Hospital Interzonal General de Agudos “Evita”	Área de Secuenciación del Laboratorio de Virología del Hospital de Niños Dr. Ricardo Gutierrez on behalf of 'Proyecto Argentino Interinstitucional de genomica de SARS-CoV-2' (PAIS Consortium)	Isabel Desimone et al
Argentina/PAIS-A0485/2021	EPI_ISL_1395801	2021-02-20	Laboratorio del Hospital Interzonal General de Agudos “Evita”	Área de Secuenciación del Laboratorio de Virología del Hospital de Niños Dr. Ricardo Gutierrez on behalf of 'Proyecto Argentino Interinstitucional de genomica de SARS-CoV-2' (PAIS Consortium)	Isabel Desimone et al
Argentina/PAIS-A0487/2021	EPI_ISL_1395802	2021-01-27	Instituto de Investigaciones Biomédicas en Retrovirus y SIDA (INBIRS)	Área de Secuenciación del Laboratorio de Virología del Hospital de Niños Dr. Ricardo Gutierrez on behalf of 'Proyecto Argentino Interinstitucional de genomica de SARS-CoV-2' (PAIS Consortium)	Vanesa Seery et al
Argentina/PAIS-A0490/2021	EPI_ISL_1395803	2021-02-12	Instituto de Investigaciones Biomédicas en Retrovirus y SIDA (INBIRS)	Área de Secuenciación del Laboratorio de Virología del Hospital de Niños Dr. Ricardo Gutierrez on behalf of 'Proyecto Argentino Interinstitucional de genomica de SARS-CoV-2' (PAIS Consortium)	Vanesa Seery et al
Argentina/PAIS-A0491/2021	EPI_ISL_1395804	2021-02-17	Instituto de Investigaciones Biomédicas en Retrovirus y SIDA (INBIRS)	Área de Secuenciación del Laboratorio de Virología del Hospital de Niños Dr. Ricardo Gutierrez on behalf of 'Proyecto Argentino Interinstitucional de genomica de SARS-CoV-2' (PAIS Consortium)	Vanesa Seery et al
Argentina/PAIS-A0492/2021	EPI_ISL_1395805	2021-02-19	Laboratorio de Virología del Hospital de Niños Dr. Ricardo Gutierrez	Área de Secuenciación del Laboratorio de Virología del Hospital de Niños Dr. Ricardo Gutierrez on behalf of 'Proyecto Argentino Interinstitucional de genomica de SARS-CoV-2' (PAIS Consortium)	Alexay et al
Argentina/PAIS-A0493/2021	EPI_ISL_1395806	2021-02-21	Laboratorio de Virología del Hospital de Niños Dr. Ricardo Gutierrez	Área de Secuenciación del Laboratorio de Virología del Hospital de Niños Dr. Ricardo Gutierrez on behalf of 'Proyecto Argentino Interinstitucional de genomica de SARS-CoV-2' (PAIS Consortium)	Alexay et al
Argentina/PAIS-A0494/2021	EPI_ISL_1395807	2021-02-19	Laboratorio del Hospital Teresa Germani	Área de Secuenciación del Laboratorio de Virología del Hospital de Niños Dr. Ricardo Gutierrez on behalf of 'Proyecto Argentino Interinstitucional de genomica de SARS-CoV-2' (PAIS Consortium)	Anabel Luzio et al
Argentina/PAIS-A0495/2021	EPI_ISL_2007545	2021-01-28	Laboratorio de Virología del Hospital de Niños Dr. Ricardo Gutierrez	Área de Secuenciación del Laboratorio de Virología del Hospital de Niños Dr. Ricardo Gutierrez on behalf of 'Proyecto Argentino Interinstitucional de genomica de SARS-CoV-2' (PAIS Consortium)	Alexay et al
Argentina/PAIS-A0498/2021	EPI_ISL_2007527	2021-02-18	Laboratorio de Virología del Hospital de Niños Dr. Ricardo Gutierrez	Área de Secuenciación del Laboratorio de Virología del Hospital de Niños Dr. Ricardo Gutierrez on behalf of 'Proyecto Argentino Interinstitucional de genomica de SARS-CoV-2' (PAIS Consortium)	Alexay et al
Argentina/PAIS-A0500/2021	EPI_ISL_2007487	2021-02-28	Laboratorio de Virología del Hospital de Niños Dr. Ricardo Gutierrez	Área de Secuenciación del Laboratorio de Virología del Hospital de Niños Dr. Ricardo Gutierrez on behalf of 'Proyecto Argentino Interinstitucional de genomica de SARS-CoV-2' (PAIS Consortium)	Alexay et al
Argentina/PAIS-A0501/2021	EPI_ISL_2007524	2021-03-02	Laboratorio de Virología del Hospital de Niños Dr. Ricardo Gutierrez	Área de Secuenciación del Laboratorio de Virología del Hospital de Niños Dr. Ricardo Gutierrez on behalf of 'Proyecto Argentino Interinstitucional de genomica de SARS-CoV-2' (PAIS Consortium)	Alexay et al
Argentina/PAIS-A0502/2021	EPI_ISL_2007506	2021-03-07	Laboratorio de Virología del Hospital de Niños Dr. Ricardo Gutierrez	Área de Secuenciación del Laboratorio de Virología del Hospital de Niños Dr. Ricardo Gutierrez on behalf of 'Proyecto Argentino Interinstitucional de genomica de SARS-CoV-2' (PAIS Consortium)	Alexay et al
Argentina/PAIS-A0503/2021	EPI_ISL_2007528	2021-03-03	Laboratorio de Virología del Hospital de Niños Dr. Ricardo Gutierrez	Área de Secuenciación del Laboratorio de Virología del Hospital de Niños Dr. Ricardo Gutierrez on behalf of 'Proyecto Argentino Interinstitucional de genomica de SARS-CoV-2' (PAIS Consortium)	Alexay et al
Argentina/PAIS-A0504/2021	EPI_ISL_2007526	2021-01-28	Laboratorio de Virología del Hospital de Niños Dr. Ricardo Gutierrez	Área de Secuenciación del Laboratorio de Virología del Hospital de Niños Dr. Ricardo Gutierrez on behalf of 'Proyecto Argentino Interinstitucional de genomica de SARS-CoV-2' (PAIS Consortium)	Alexay et al
Argentina/PAIS-A0505/2021	EPI_ISL_2007550	2021-03-01	Laboratorio de Virología del Hospital de Niños Dr. Ricardo Gutierrez	Área de Secuenciación del Laboratorio de Virología del Hospital de Niños Dr. Ricardo Gutierrez on behalf of 'Proyecto Argentino Interinstitucional de genomica de SARS-CoV-2' (PAIS Consortium)	Alexay et al
Argentina/PAIS-A0506/2021	EPI_ISL_2007551	2021-03-05	Laboratorio de Virología del Hospital de Niños Dr. Ricardo Gutierrez	Área de Secuenciación del Laboratorio de Virología del Hospital de Niños Dr. Ricardo Gutierrez on behalf of 'Proyecto Argentino Interinstitucional de genomica de SARS-CoV-2' (PAIS Consortium)	Alexay et al
Argentina/PAIS-A0507/2021	EPI_ISL_2007547	2021-03-01	Laboratorio de Virología Molecular – Hospital Blas L. Dubarry y Departamento de Ciencias Básicas – Universidad Nacional de Luján	Área de Secuenciación del Laboratorio de Virología del Hospital de Niños Dr. Ricardo Gutierrez on behalf of 'Proyecto Argentino Interinstitucional de genomica de SARS-CoV-2' (PAIS Consortium)	María Belén Mónaco et al
Argentina/PAIS-A0508/2021	EPI_ISL_2007493	2021-03-02	Laboratorio de Virología Molecular – Hospital Blas L. Dubarry y Departamento de Ciencias Básicas – Universidad Nacional de Luján	Área de Secuenciación del Laboratorio de Virología del Hospital de Niños Dr. Ricardo Gutierrez on behalf of 'Proyecto Argentino Interinstitucional de genomica de SARS-CoV-2' (PAIS Consortium)	María Belén Mónaco et al
Argentina/PAIS-A0509/2021	EPI_ISL_2007536	2021-03-02	Laboratorio de Virología Molecular – Hospital Blas L. Dubarry y Departamento de Ciencias Básicas – Universidad Nacional de Luján	Área de Secuenciación del Laboratorio de Virología del Hospital de Niños Dr. Ricardo Gutierrez on behalf of 'Proyecto Argentino Interinstitucional de genomica de SARS-CoV-2' (PAIS Consortium)	María Belén Mónaco et al
Argentina/PAIS-A0510/2021	EPI_ISL_2007548	2021-03-03	Laboratorio de Virología Molecular – Hospital Blas L. Dubarry y Departamento de Ciencias Básicas – Universidad Nacional de Luján	Área de Secuenciación del Laboratorio de Virología del Hospital de Niños Dr. Ricardo Gutierrez on behalf of 'Proyecto Argentino Interinstitucional de genomica de SARS-CoV-2' (PAIS Consortium)	María Belén Mónaco et al
Argentina/PAIS-A0511/2021	EPI_ISL_2007473	2021-02-28	Centro de Investigaciones Básicas y Aplicadas, UNNOBA	Área de Secuenciación del Laboratorio de Virología del Hospital de Niños Dr. Ricardo Gutierrez on behalf of 'Proyecto Argentino Interinstitucional de genomica de SARS-CoV-2' (PAIS Consortium)	Dra. Carolina Cristina et al
Argentina/PAIS-A0512/2021	EPI_ISL_2007517	2021-03-10	Laboratorio de Virología del Hospital de Niños Dr. Ricardo Gutierrez	Área de Secuenciación del Laboratorio de Virología del Hospital de Niños Dr. Ricardo Gutierrez on behalf of 'Proyecto Argentino Interinstitucional de genomica de SARS-CoV-2' (PAIS Consortium)	Alexay et al
Argentina/PAIS-A0513/2021	EPI_ISL_2007507	2021-03-10	Laboratorio de Virología del Hospital de Niños Dr. Ricardo Gutierrez	Área de Secuenciación del Laboratorio de Virología del Hospital de Niños Dr. Ricardo Gutierrez on behalf of 'Proyecto Argentino Interinstitucional de genomica de SARS-CoV-2' (PAIS Consortium)	Alexay et al
Argentina/PAIS-A0514/2021	EPI_ISL_2007546	2021-03-12	Laboratorio de Virología del Hospital de Niños Dr. Ricardo Gutierrez	Área de Secuenciación del Laboratorio de Virología del Hospital de Niños Dr. Ricardo Gutierrez on behalf of 'Proyecto Argentino Interinstitucional de genomica de SARS-CoV-2' (PAIS Consortium)	Alexay et al
Argentina/PAIS-A0515/2021	EPI_ISL_2007518	2021-03-14	Laboratorio de Virología del Hospital de Niños Dr. Ricardo Gutierrez	Área de Secuenciación del Laboratorio de Virología del Hospital de Niños Dr. Ricardo Gutierrez on behalf of 'Proyecto Argentino Interinstitucional de genomica de SARS-CoV-2' (PAIS Consortium)	Alexay et al
Argentina/PAIS-A0516/2021	EPI_ISL_2007521	2021-03-03	Hospital General de Agudos Dr. Cosme Argerich	Área de Secuenciación del Laboratorio de Virología del Hospital de Niños Dr. Ricardo Gutierrez on behalf of 'Proyecto Argentino Interinstitucional de genomica de SARS-CoV-2' (PAIS Consortium)	Marcia Pozzati et al
Argentina/PAIS-A0517/2021	EPI_ISL_2007474	2021-03-08	Hospital General de Agudos Dr. Cosme Argerich	Área de Secuenciación del Laboratorio de Virología del Hospital de Niños Dr. Ricardo Gutierrez on behalf of 'Proyecto Argentino Interinstitucional de genomica de SARS-CoV-2' (PAIS Consortium)	Marcia Pozzati et al
Argentina/PAIS-A0518/2021	EPI_ISL_2007505	2021-03-10	Hospital General de Agudos Dr. Cosme Argerich	Área de Secuenciación del Laboratorio de Virología del Hospital de Niños Dr. Ricardo Gutierrez on behalf of 'Proyecto Argentino Interinstitucional de genomica de SARS-CoV-2' (PAIS Consortium)	Marcia Pozzati et al
Argentina/PAIS-A0519/2021	EPI_ISL_2007486	2021-02-09	Hospital de Clínicas "José de San Martín"	Área de Secuenciación del Laboratorio de Virología del Hospital de Niños Dr. Ricardo Gutierrez on behalf of 'Proyecto Argentino Interinstitucional de genomica de SARS-CoV-2' (PAIS Consortium)	Marcelo Rodríguez Fermepin et al
Argentina/PAIS-A0522/2021	EPI_ISL_2007529	2021-03-13	Laboratorio de Virología del Hospital de Niños Dr. Ricardo Gutierrez	Área de Secuenciación del Laboratorio de Virología del Hospital de Niños Dr. Ricardo Gutierrez on behalf of 'Proyecto Argentino Interinstitucional de genomica de SARS-CoV-2' (PAIS Consortium)	Alexay et al
Argentina/PAIS-A0523/2021	EPI_ISL_2007498	2021-03-15	Laboratorio de Virología del Hospital de Niños Dr. Ricardo Gutierrez	Área de Secuenciación del Laboratorio de Virología del Hospital de Niños Dr. Ricardo Gutierrez on behalf of 'Proyecto Argentino Interinstitucional de genomica de SARS-CoV-2' (PAIS Consortium)	Alexay et al
Argentina/PAIS-A0524/2021	EPI_ISL_2007491	2021-03-15	Laboratorio de Virología del Hospital de Niños Dr. Ricardo Gutierrez	Área de Secuenciación del Laboratorio de Virología del Hospital de Niños Dr. Ricardo Gutierrez on behalf of 'Proyecto Argentino Interinstitucional de genomica de SARS-CoV-2' (PAIS Consortium)	Alexay et al
Argentina/PAIS-A0525/2021	EPI_ISL_2007483	2021-03-15	Laboratorio de Virología del Hospital de Niños Dr. Ricardo Gutierrez	Área de Secuenciación del Laboratorio de Virología del Hospital de Niños Dr. Ricardo Gutierrez on behalf of 'Proyecto Argentino Interinstitucional de genomica de SARS-CoV-2' (PAIS Consortium)	Alexay et al
Argentina/PAIS-A0526/2021	EPI_ISL_2007508	2021-03-16	Laboratorio de Virología del Hospital de Niños Dr. Ricardo Gutierrez	Área de Secuenciación del Laboratorio de Virología del Hospital de Niños Dr. Ricardo Gutierrez on behalf of 'Proyecto Argentino Interinstitucional de genomica de SARS-CoV-2' (PAIS Consortium)	Alexay et al
Argentina/PAIS-A0527/2021	EPI_ISL_2007530	2021-03-16	Laboratorio de Virología del Hospital de Niños Dr. Ricardo Gutierrez	Área de Secuenciación del Laboratorio de Virología del Hospital de Niños Dr. Ricardo Gutierrez on behalf of 'Proyecto Argentino Interinstitucional de genomica de SARS-CoV-2' (PAIS Consortium)	Alexay et al
Argentina/PAIS-A0528/2021	EPI_ISL_2007522	2021-03-17	Laboratorio de Virología del Hospital de Niños Dr. Ricardo Gutierrez	Área de Secuenciación del Laboratorio de Virología del Hospital de Niños Dr. Ricardo Gutierrez on behalf of 'Proyecto Argentino Interinstitucional de genomica de SARS-CoV-2' (PAIS Consortium)	Alexay et al
Argentina/PAIS-A0529/2021	EPI_ISL_2007499	2021-03-18	Laboratorio de Virología del Hospital de Niños Dr. Ricardo Gutierrez	Área de Secuenciación del Laboratorio de Virología del Hospital de Niños Dr. Ricardo Gutierrez on behalf of 'Proyecto Argentino Interinstitucional de genomica de SARS-CoV-2' (PAIS Consortium)	Alexay et al
Argentina/PAIS-A0530/2021	EPI_ISL_2007481	2021-03-19	Laboratorio de Virología del Hospital de Niños Dr. Ricardo Gutierrez	Área de Secuenciación del Laboratorio de Virología del Hospital de Niños Dr. Ricardo Gutierrez on behalf of 'Proyecto Argentino Interinstitucional de genomica de SARS-CoV-2' (PAIS Consortium)	Alexay et al
Argentina/PAIS-A0531/2021	EPI_ISL_2007482	2021-03-19	Laboratorio de Virología del Hospital de Niños Dr. Ricardo Gutierrez	Área de Secuenciación del Laboratorio de Virología del Hospital de Niños Dr. Ricardo Gutierrez on behalf of 'Proyecto Argentino Interinstitucional de genomica de SARS-CoV-2' (PAIS Consortium)	Alexay et al
Argentina/PAIS-A0532/2021	EPI_ISL_2007509	2021-03-20	Laboratorio de Virología del Hospital de Niños Dr. Ricardo Gutierrez	Área de Secuenciación del Laboratorio de Virología del Hospital de Niños Dr. Ricardo Gutierrez on behalf of 'Proyecto Argentino Interinstitucional de genomica de SARS-CoV-2' (PAIS Consortium)	Alexay et al
Argentina/PAIS-A0533/2021	EPI_ISL_2007485	2021-03-20	Laboratorio de Virología del Hospital de Niños Dr. Ricardo Gutierrez	Área de Secuenciación del Laboratorio de Virología del Hospital de Niños Dr. Ricardo Gutierrez on behalf of 'Proyecto Argentino Interinstitucional de genomica de SARS-CoV-2' (PAIS Consortium)	Alexay et al
Argentina/PAIS-A0534/2021	EPI_ISL_2007497	2021-03-20	Laboratorio de Virología del Hospital de Niños Dr. Ricardo Gutierrez	Área de Secuenciación del Laboratorio de Virología del Hospital de Niños Dr. Ricardo Gutierrez on behalf of 'Proyecto Argentino Interinstitucional de genomica de SARS-CoV-2' (PAIS Consortium)	Alexay et al
Argentina/PAIS-A0535/2021	EPI_ISL_2007490	2021-03-22	Laboratorio de Virología del Hospital de Niños Dr. Ricardo Gutierrez	Área de Secuenciación del Laboratorio de Virología del Hospital de Niños Dr. Ricardo Gutierrez on behalf of 'Proyecto Argentino Interinstitucional de genomica de SARS-CoV-2' (PAIS Consortium)	Alexay et al
Argentina/PAIS-A0536/2021	EPI_ISL_2007510	2021-03-22	Laboratorio de Virología del Hospital de Niños Dr. Ricardo Gutierrez	Área de Secuenciación del Laboratorio de Virología del Hospital de Niños Dr. Ricardo Gutierrez on behalf of 'Proyecto Argentino Interinstitucional de genomica de SARS-CoV-2' (PAIS Consortium)	Alexay et al
Argentina/PAIS-A0537/2021	EPI_ISL_2007500	2021-03-23	Laboratorio de Virología del Hospital de Niños Dr. Ricardo Gutierrez	Área de Secuenciación del Laboratorio de Virología del Hospital de Niños Dr. Ricardo Gutierrez on behalf of 'Proyecto Argentino Interinstitucional de genomica de SARS-CoV-2' (PAIS Consortium)	Alexay et al
Argentina/PAIS-A0538/2021	EPI_ISL_2007511	2021-03-24	Laboratorio de Virología del Hospital de Niños Dr. Ricardo Gutierrez	Área de Secuenciación del Laboratorio de Virología del Hospital de Niños Dr. Ricardo Gutierrez on behalf of 'Proyecto Argentino Interinstitucional de genomica de SARS-CoV-2' (PAIS Consortium)	Alexay et al
Argentina/PAIS-A0539/2021	EPI_ISL_2007520	2021-03-24	Laboratorio de Virología del Hospital de Niños Dr. Ricardo Gutierrez	Área de Secuenciación del Laboratorio de Virología del Hospital de Niños Dr. Ricardo Gutierrez on behalf of 'Proyecto Argentino Interinstitucional de genomica de SARS-CoV-2' (PAIS Consortium)	Alexay et al
Argentina/PAIS-A0540/2021	EPI_ISL_2007531	2021-03-25	Laboratorio de Virología del Hospital de Niños Dr. Ricardo Gutierrez	Área de Secuenciación del Laboratorio de Virología del Hospital de Niños Dr. Ricardo Gutierrez on behalf of 'Proyecto Argentino Interinstitucional de genomica de SARS-CoV-2' (PAIS Consortium)	Alexay et al
Argentina/PAIS-A0541/2021	EPI_ISL_2007512	2021-03-25	Laboratorio de Virología del Hospital de Niños Dr. Ricardo Gutierrez	Área de Secuenciación del Laboratorio de Virología del Hospital de Niños Dr. Ricardo Gutierrez on behalf of 'Proyecto Argentino Interinstitucional de genomica de SARS-CoV-2' (PAIS Consortium)	Alexay et al
Argentina/PAIS-A0542/2021	EPI_ISL_2007488	2021-03-26	Laboratorio de Virología del Hospital de Niños Dr. Ricardo Gutierrez	Área de Secuenciación del Laboratorio de Virología del Hospital de Niños Dr. Ricardo Gutierrez on behalf of 'Proyecto Argentino Interinstitucional de genomica de SARS-CoV-2' (PAIS Consortium)	Alexay et al
Argentina/PAIS-A0543/2021	EPI_ISL_2007532	2021-03-17	Hospital General de Agudos Dr. Cosme Argerich	Área de Secuenciación del Laboratorio de Virología del Hospital de Niños Dr. Ricardo Gutierrez on behalf of 'Proyecto Argentino Interinstitucional de genomica de SARS-CoV-2' (PAIS Consortium)	Marcia Pozzati et al
Argentina/PAIS-A0544/2021	EPI_ISL_2007476	2021-03-15	Hospital General de Agudos Dr. Cosme Argerich	Área de Secuenciación del Laboratorio de Virología del Hospital de Niños Dr. Ricardo Gutierrez on behalf of 'Proyecto Argentino Interinstitucional de genomica de SARS-CoV-2' (PAIS Consortium)	Marcia Pozzati et al
Argentina/PAIS-A0545/2021	EPI_ISL_2007484	2021-03-20	Hospital General de Agudos Dr. Cosme Argerich	Área de Secuenciación del Laboratorio de Virología del Hospital de Niños Dr. Ricardo Gutierrez on behalf of 'Proyecto Argentino Interinstitucional de genomica de SARS-CoV-2' (PAIS Consortium)	Marcia Pozzati et al
Argentina/PAIS-A0546/2021	EPI_ISL_2007533	2021-03-24	Laboratorio de Virología del Hospital de Niños Dr. Ricardo Gutierrez	Área de Secuenciación del Laboratorio de Virología del Hospital de Niños Dr. Ricardo Gutierrez on behalf of 'Proyecto Argentino Interinstitucional de genomica de SARS-CoV-2' (PAIS Consortium)	Alexay et al
Argentina/PAIS-A0547/2021	EPI_ISL_2007472	2021-03-24	Laboratorio de Virología del Hospital de Niños Dr. Ricardo Gutierrez	Área de Secuenciación del Laboratorio de Virología del Hospital de Niños Dr. Ricardo Gutierrez on behalf of 'Proyecto Argentino Interinstitucional de genomica de SARS-CoV-2' (PAIS Consortium)	Alexay et al
Argentina/PAIS-A0548/2021	EPI_ISL_2007479	2021-03-25	Laboratorio de Virología del Hospital de Niños Dr. Ricardo Gutierrez	Área de Secuenciación del Laboratorio de Virología del Hospital de Niños Dr. Ricardo Gutierrez on behalf of 'Proyecto Argentino Interinstitucional de genomica de SARS-CoV-2' (PAIS Consortium)	Alexay et al
Argentina/PAIS-A0549/2021	EPI_ISL_2007544	2021-03-25	Laboratorio de Virología del Hospital de Niños Dr. Ricardo Gutierrez	Área de Secuenciación del Laboratorio de Virología del Hospital de Niños Dr. Ricardo Gutierrez on behalf of 'Proyecto Argentino Interinstitucional de genomica de SARS-CoV-2' (PAIS Consortium)	Alexay et al
Argentina/PAIS-A0550/2021	EPI_ISL_2007477	2021-03-25	Laboratorio de Virología del Hospital de Niños Dr. Ricardo Gutierrez	Área de Secuenciación del Laboratorio de Virología del Hospital de Niños Dr. Ricardo Gutierrez on behalf of 'Proyecto Argentino Interinstitucional de genomica de SARS-CoV-2' (PAIS Consortium)	Alexay et al
Argentina/PAIS-A0551/2021	EPI_ISL_2007492	2021-03-26	Laboratorio de Virología del Hospital de Niños Dr. Ricardo Gutierrez	Área de Secuenciación del Laboratorio de Virología del Hospital de Niños Dr. Ricardo Gutierrez on behalf of 'Proyecto Argentino Interinstitucional de genomica de SARS-CoV-2' (PAIS Consortium)	Alexay et al
Argentina/PAIS-A0552/2021	EPI_ISL_2007475	2021-03-26	Laboratorio de Virología del Hospital de Niños Dr. Ricardo Gutierrez	Área de Secuenciación del Laboratorio de Virología del Hospital de Niños Dr. Ricardo Gutierrez on behalf of 'Proyecto Argentino Interinstitucional de genomica de SARS-CoV-2' (PAIS Consortium)	Alexay et al
Argentina/PAIS-A0553/2021	EPI_ISL_2007534	2021-03-27	Laboratorio de Virología del Hospital de Niños Dr. Ricardo Gutierrez	Área de Secuenciación del Laboratorio de Virología del Hospital de Niños Dr. Ricardo Gutierrez on behalf of 'Proyecto Argentino Interinstitucional de genomica de SARS-CoV-2' (PAIS Consortium)	Alexay et al
Argentina/PAIS-A0554/2021	EPI_ISL_2007513	2021-03-27	Laboratorio de Virología del Hospital de Niños Dr. Ricardo Gutierrez	Área de Secuenciación del Laboratorio de Virología del Hospital de Niños Dr. Ricardo Gutierrez on behalf of 'Proyecto Argentino Interinstitucional de genomica de SARS-CoV-2' (PAIS Consortium)	Alexay et al
Argentina/PAIS-A0555/2021	EPI_ISL_2007537	2021-03-27	Laboratorio de Virología del Hospital de Niños Dr. Ricardo Gutierrez	Área de Secuenciación del Laboratorio de Virología del Hospital de Niños Dr. Ricardo Gutierrez on behalf of 'Proyecto Argentino Interinstitucional de genomica de SARS-CoV-2' (PAIS Consortium)	Alexay et al
Argentina/PAIS-A0556/2021	EPI_ISL_2007549	2021-03-28	Laboratorio de Virología del Hospital de Niños Dr. Ricardo Gutierrez	Área de Secuenciación del Laboratorio de Virología del Hospital de Niños Dr. Ricardo Gutierrez on behalf of 'Proyecto Argentino Interinstitucional de genomica de SARS-CoV-2' (PAIS Consortium)	Alexay et al
Argentina/PAIS-A0557/2021	EPI_ISL_2007535	2021-03-28	Laboratorio de Virología del Hospital de Niños Dr. Ricardo Gutierrez	Área de Secuenciación del Laboratorio de Virología del Hospital de Niños Dr. Ricardo Gutierrez on behalf of 'Proyecto Argentino Interinstitucional de genomica de SARS-CoV-2' (PAIS Consortium)	Alexay et al
Argentina/PAIS-A0561/2021	EPI_ISL_2007519	2021-03-07	Laboratorio de Virología del Hospital de Niños Dr. Ricardo Gutierrez	Área de Secuenciación del Laboratorio de Virología del Hospital de Niños Dr. Ricardo Gutierrez on behalf of 'Proyecto Argentino Interinstitucional de genomica de SARS-CoV-2' (PAIS Consortium)	Alexay et al
Argentina/PAIS-A0562/2021	EPI_ISL_2007478	2021-03-05	Laboratorio de Virología del Hospital de Niños Dr. Ricardo Gutierrez	Área de Secuenciación del Laboratorio de Virología del Hospital de Niños Dr. Ricardo Gutierrez on behalf of 'Proyecto Argentino Interinstitucional de genomica de SARS-CoV-2' (PAIS Consortium)	Alexay et al
Argentina/PAIS-A0563/2021	EPI_ISL_2007552	2021-02-23	Laboratorio de Virología Molecular – Hospital Blas L. Dubarry y Departamento de Ciencias Básicas – Universidad Nacional de Luján	Área de Secuenciación del Laboratorio de Virología del Hospital de Niños Dr. Ricardo Gutierrez on behalf of 'Proyecto Argentino Interinstitucional de genomica de SARS-CoV-2' (PAIS Consortium)	María Belén Mónaco et al
Argentina/PAIS-A0564/2021	EPI_ISL_2007525	2021-01-30	Laboratorio de Virología del Hospital de Niños Dr. Ricardo Gutierrez	Área de Secuenciación del Laboratorio de Virología del Hospital de Niños Dr. Ricardo Gutierrez on behalf of 'Proyecto Argentino Interinstitucional de genomica de SARS-CoV-2' (PAIS Consortium)	Alexay et al
Argentina/PAIS-A0565/2021	EPI_ISL_2007471	2021-03-02	Laboratorio de Virología del Hospital de Niños Dr. Ricardo Gutierrez	Área de Secuenciación del Laboratorio de Virología del Hospital de Niños Dr. Ricardo Gutierrez on behalf of 'Proyecto Argentino Interinstitucional de genomica de SARS-CoV-2' (PAIS Consortium)	Alexay et al
Argentina/PAIS-A0628/2021	EPI_ISL_2007489	2021-03-26	Hospital General de Agudos Dr. Cosme Argerich	Área de Secuenciación del Laboratorio de Virología del Hospital de Niños Dr. Ricardo Gutierrez on behalf of 'Proyecto Argentino Interinstitucional de genomica de SARS-CoV-2' (PAIS Consortium)	Marcia Pozzati et al
Argentina/PAIS-A0629/2021	EPI_ISL_2007480	2021-03-26	Hospital General de Agudos Dr. Cosme Argerich	Área de Secuenciación del Laboratorio de Virología del Hospital de Niños Dr. Ricardo Gutierrez on behalf of 'Proyecto Argentino Interinstitucional de genomica de SARS-CoV-2' (PAIS Consortium)	Marcia Pozzati et al
Argentina/PAIS-A0630/2021	EPI_ISL_2007496	2021-03-27	Laboratorio de Virología del Hospital de Niños Dr. Ricardo Gutierrez	Área de Secuenciación del Laboratorio de Virología del Hospital de Niños Dr. Ricardo Gutierrez on behalf of 'Proyecto Argentino Interinstitucional de genomica de SARS-CoV-2' (PAIS Consortium)	Alexay et al
Argentina/PAIS-B0001/2020	EPI_ISL_792397	2020-05-28	Laboratorio de Virología del Hospital de Niños Dr. Ricardo Gutierrez	Biocódices SA. on behalf of 'Proyecto Argentino Interinstitucional de genomica de SARS-CoV-2' (PAIS Consortium)	Gravis et al
Argentina/PAIS-B0002/2020	EPI_ISL_792398	2020-05-28	Laboratorio de Virología del Hospital de Niños Dr. Ricardo Gutierrez	Biocódices SA. on behalf of 'Proyecto Argentino Interinstitucional de genomica de SARS-CoV-2' (PAIS Consortium)	Gravis et al
Argentina/PAIS-B0003/2020	EPI_ISL_792399	2020-05-30	Laboratorio de Virología del Hospital de Niños Dr. Ricardo Gutierrez	Biocódices SA. on behalf of 'Proyecto Argentino Interinstitucional de genomica de SARS-CoV-2' (PAIS Consortium)	Gravis et al
Argentina/PAIS-B0004/2020	EPI_ISL_792400	2020-06-03	Laboratorio de Virología del Hospital de Niños Dr. Ricardo Gutierrez	Biocódices SA. on behalf of 'Proyecto Argentino Interinstitucional de genomica de SARS-CoV-2' (PAIS Consortium)	Gravis et al
Argentina/PAIS-B0005/2020	EPI_ISL_792401	2020-06-05	Laboratorio de Virología del Hospital de Niños Dr. Ricardo Gutierrez	Biocódices SA. on behalf of 'Proyecto Argentino Interinstitucional de genomica de SARS-CoV-2' (PAIS Consortium)	Gravis et al
Argentina/PAIS-B0006/2020	EPI_ISL_1396246	2020-06-05	Laboratorio de Virología del Hospital de Niños Dr. Ricardo Gutierrez	Biocódices SA. on behalf of 'Proyecto Argentino Interinstitucional de genomica de SARS-CoV-2' (PAIS Consortium)	Alexay et al
Argentina/PAIS-B0007/2020	EPI_ISL_1396247	2020-06-09	Laboratorio de Virología del Hospital de Niños Dr. Ricardo Gutierrez	Biocódices SA. on behalf of 'Proyecto Argentino Interinstitucional de genomica de SARS-CoV-2' (PAIS Consortium)	Alexay et al
Argentina/PAIS-B0008/2020	EPI_ISL_1396248	2020-06-09	Laboratorio de Virología del Hospital de Niños Dr. Ricardo Gutierrez	Biocódices SA. on behalf of 'Proyecto Argentino Interinstitucional de genomica de SARS-CoV-2' (PAIS Consortium)	Alexay et al
Argentina/PAIS-B0009/2020	EPI_ISL_1396249	2020-06-13	Laboratorio de Virología del Hospital de Niños Dr. Ricardo Gutierrez	Biocódices SA. on behalf of 'Proyecto Argentino Interinstitucional de genomica de SARS-CoV-2' (PAIS Consortium)	Alexay et al
Argentina/PAIS-B0010/2020	EPI_ISL_1396250	2020-06-14	Laboratorio de Virología del Hospital de Niños Dr. Ricardo Gutierrez	Biocódices SA. on behalf of 'Proyecto Argentino Interinstitucional de genomica de SARS-CoV-2' (PAIS Consortium)	Alexay et al
Argentina/PAIS-B0011/2020	EPI_ISL_1396251	2020-06-14	Laboratorio de Virología del Hospital de Niños Dr. Ricardo Gutierrez	Biocódices SA. on behalf of 'Proyecto Argentino Interinstitucional de genomica de SARS-CoV-2' (PAIS Consortium)	Alexay et al
Argentina/PAIS-B0012/2020	EPI_ISL_1396252	2020-06-14	Laboratorio de Virología del Hospital de Niños Dr. Ricardo Gutierrez	Biocódices SA. on behalf of 'Proyecto Argentino Interinstitucional de genomica de SARS-CoV-2' (PAIS Consortium)	Alexay et al
Argentina/PAIS-B0013/2020	EPI_ISL_1396253	2020-06-15	Laboratorio de Virología del Hospital de Niños Dr. Ricardo Gutierrez	Biocódices SA. on behalf of 'Proyecto Argentino Interinstitucional de genomica de SARS-CoV-2' (PAIS Consortium)	Alexay et al
Argentina/PAIS-B0014/2020	EPI_ISL_1396254	2020-06-15	Laboratorio de Virología del Hospital de Niños Dr. Ricardo Gutierrez	Biocódices SA. on behalf of 'Proyecto Argentino Interinstitucional de genomica de SARS-CoV-2' (PAIS Consortium)	Alexay et al
Argentina/PAIS-B0015/2020	EPI_ISL_1396255	2020-06-16	Laboratorio de Virología del Hospital de Niños Dr. Ricardo Gutierrez	Biocódices SA. on behalf of 'Proyecto Argentino Interinstitucional de genomica de SARS-CoV-2' (PAIS Consortium)	Alexay et al
Argentina/PAIS-B0016/2020	EPI_ISL_1396256	2020-06-18	Laboratorio de Virología del Hospital de Niños Dr. Ricardo Gutierrez	Biocódices SA. on behalf of 'Proyecto Argentino Interinstitucional de genomica de SARS-CoV-2' (PAIS Consortium)	Alexay et al
Argentina/PAIS-B0017/2020	EPI_ISL_1396257	2020-06-19	Laboratorio de Virología del Hospital de Niños Dr. Ricardo Gutierrez	Biocódices SA. on behalf of 'Proyecto Argentino Interinstitucional de genomica de SARS-CoV-2' (PAIS Consortium)	Alexay et al
Argentina/PAIS-B0018/2020	EPI_ISL_1396258	2020-06-22	Laboratorio de Virología del Hospital de Niños Dr. Ricardo Gutierrez	Biocódices SA. on behalf of 'Proyecto Argentino Interinstitucional de genomica de SARS-CoV-2' (PAIS Consortium)	Alexay et al
Argentina/PAIS-B0019/2020	EPI_ISL_1396259	2020-07-01	Laboratorio de Virología del Hospital de Niños Dr. Ricardo Gutierrez	Biocódices SA. on behalf of 'Proyecto Argentino Interinstitucional de genomica de SARS-CoV-2' (PAIS Consortium)	Alexay et al
Argentina/PAIS-B0020/2020	EPI_ISL_1396260	2020-07-02	Laboratorio de Virología del Hospital de Niños Dr. Ricardo Gutierrez	Biocódices SA. on behalf of 'Proyecto Argentino Interinstitucional de genomica de SARS-CoV-2' (PAIS Consortium)	Alexay et al
Argentina/PAIS-B0021/2020	EPI_ISL_1396261	2020-07-03	Laboratorio de Virología del Hospital de Niños Dr. Ricardo Gutierrez	Biocódices SA. on behalf of 'Proyecto Argentino Interinstitucional de genomica de SARS-CoV-2' (PAIS Consortium)	Alexay et al
Argentina/PAIS-B0022/2020	EPI_ISL_1396262	2020-07-05	Laboratorio de Virología del Hospital de Niños Dr. Ricardo Gutierrez	Biocódices SA. on behalf of 'Proyecto Argentino Interinstitucional de genomica de SARS-CoV-2' (PAIS Consortium)	Alexay et al
Argentina/PAIS-B0023/2020	EPI_ISL_1396263	2020-07-08	Laboratorio de Virología del Hospital de Niños Dr. Ricardo Gutierrez	Biocódices SA. on behalf of 'Proyecto Argentino Interinstitucional de genomica de SARS-CoV-2' (PAIS Consortium)	Alexay et al
Argentina/PAIS-B0024/2020	EPI_ISL_1396264	2020-07-08	Laboratorio de Virología del Hospital de Niños Dr. Ricardo Gutierrez	Biocódices SA. on behalf of 'Proyecto Argentino Interinstitucional de genomica de SARS-CoV-2' (PAIS Consortium)	Alexay et al
Argentina/PAIS-B0025/2020	EPI_ISL_1396265	2020-07-08	Laboratorio de Virología del Hospital de Niños Dr. Ricardo Gutierrez	Biocódices SA. on behalf of 'Proyecto Argentino Interinstitucional de genomica de SARS-CoV-2' (PAIS Consortium)	Alexay et al
Argentina/PAIS-B0026/2020	EPI_ISL_1396266	2020-07-09	Laboratorio de Virología del Hospital de Niños Dr. Ricardo Gutierrez	Biocódices SA. on behalf of 'Proyecto Argentino Interinstitucional de genomica de SARS-CoV-2' (PAIS Consortium)	Alexay et al
Argentina/PAIS-B0027/2020	EPI_ISL_1396267	2020-07-09	Laboratorio de Virología del Hospital de Niños Dr. Ricardo Gutierrez	Biocódices SA. on behalf of 'Proyecto Argentino Interinstitucional de genomica de SARS-CoV-2' (PAIS Consortium)	Alexay et al
Argentina/PAIS-B0028/2020	EPI_ISL_1396268	2020-07-09	Laboratorio de Virología del Hospital de Niños Dr. Ricardo Gutierrez	Biocódices SA. on behalf of 'Proyecto Argentino Interinstitucional de genomica de SARS-CoV-2' (PAIS Consortium)	Alexay et al
Argentina/PAIS-B0029/2020	EPI_ISL_1396269	2020-07-11	Laboratorio de Virología del Hospital de Niños Dr. Ricardo Gutierrez	Biocódices SA. on behalf of 'Proyecto Argentino Interinstitucional de genomica de SARS-CoV-2' (PAIS Consortium)	Alexay et al
Argentina/PAIS-B0030/2020	EPI_ISL_1396270	2020-07-11	Laboratorio de Virología del Hospital de Niños Dr. Ricardo Gutierrez	Biocódices SA. on behalf of 'Proyecto Argentino Interinstitucional de genomica de SARS-CoV-2' (PAIS Consortium)	Alexay et al
Argentina/PAIS-B0031/2020	EPI_ISL_1396271	2020-07-11	Laboratorio de Virología del Hospital de Niños Dr. Ricardo Gutierrez	Biocódices SA. on behalf of 'Proyecto Argentino Interinstitucional de genomica de SARS-CoV-2' (PAIS Consortium)	Alexay et al
Argentina/PAIS-B0032/2020	EPI_ISL_1396272	2020-07-12	Laboratorio de Virología del Hospital de Niños Dr. Ricardo Gutierrez	Biocódices SA. on behalf of 'Proyecto Argentino Interinstitucional de genomica de SARS-CoV-2' (PAIS Consortium)	Alexay et al
Argentina/PAIS-B0033/2020	EPI_ISL_1396273	2020-07-13	Laboratorio de Virología del Hospital de Niños Dr. Ricardo Gutierrez	Biocódices SA. on behalf of 'Proyecto Argentino Interinstitucional de genomica de SARS-CoV-2' (PAIS Consortium)	Alexay et al
Argentina/PAIS-B0034/2020	EPI_ISL_1396274	2020-07-14	Laboratorio de Virología del Hospital de Niños Dr. Ricardo Gutierrez	Biocódices SA. on behalf of 'Proyecto Argentino Interinstitucional de genomica de SARS-CoV-2' (PAIS Consortium)	Alexay et al
[truncated: 198,312+ more rows]

## Sheet: Reagents
Flow Cytometry
For B cells
Antibodies	Supplier name	Clone name	Catalog number	Lot number	RRID	Validation
[truncated: 35 more rows]

## Sheet: Epitopes ID
Epitope ID	HLA allele	Epitope	HLA class
1310872	HLA-A*01:01	TTDPSFLGRY	HLAI
[truncated: 53 more rows]
